# Supplementary material for: The human, F-actin-based cytoskeleton as a mutagen sensor
Source: Cancer Cell Int. 2017 Dec 12;17:121. doi: 10.1186/s12935-017-0488-5 (PMC5727871; doi:10.1186/s12935-017-0488-5)
Supplement: Supplementary file 4 — Additional file 4. BLCA CPCR mut counts. [file 12935_2017_488_MOESM4_ESM.xlsx]

## Sheet: BLCA CPRC summary mut counts
CPCR mutation counts for 10 Moffitt Cancer Center, bladder cancer samples; article sample indicated as BLCA1 = patient 8; BLCA2 = patient 10
PATIENT	MUT COUNT	# of CPCRs Hit	MUC16	CPCRs w/ more than 1 Mut
6	30	9	16	4
1	32	11	19	4
7	35	13	19	4
2	37	15	17	7
5	39	13	20	6
4	41	15	19	6
3	45	13	28	6
8	53	12	28	8
9	53	17	20	7
10	89	24	21	14
CPCR mutation counts for 10 Moffitt Cancer Center, bladder cancer samples; article sample indicated as BLCA1 = patient 8; BLCA2 = patient 10

## Sheet: indiv CPCR mutation counts
CPCR mutation counts for 10 Moffitt Cancer Center, bladder cancer samples; article sample indicated as BLCA1 = patient 8; BLCA2 = patient 10
Hugo Symbol	Patient 1	Patient 2	Patient 3	Patient 4	Patient 5	Patient 6	Patient 7	Patient 8	Patient 9	Patient 10
ANK2	0	0	1	0	0	0	1	1	0	5
APC	0	0	0	0	1	0	1	2	1	0
COL11A1	1	0	0	0	0	1	0	0	0	0
DNAH10	0	1	0	0	0	0	0	0	1	0
DNAH11	0	1	0	0	0	0	0	0	1	1
DNAH3	0	0	1	0	0	0	0	0	0	1
DNAH5	0	1	1	1	1	0	0	0	0	0
DNAH7	0	0	0	0	0	0	0	0	0	0
DNAH8	0	0	0	1	0	0	0	0	2	4
DSCAM	0	0	1	1	0	0	0	1	0	1
DST	0	0	0	0	0	0	0	0	0	4
FAT3	0	0	0	0	0	0	0	0	0	0
FAT4	0	1	0	0	1	0	0	0	1	1
FBN2	0	1	0	0	0	0	0	0	0	1
FLG	0	1	0	0	0	0	0	0	0	4
GPR98	1	0	2	1	1	1	1	2	7	5
MUC16	19	17	28	19	20	16	19	28	20	21
MUC17	0	0	0	0	0	0	0	0	0	1
MUC4	2	2	2	2	2	2	2	3	3	2
NEB	1	2	0	2	2	0	1	5	0	6
NEFH	0	1	1	2	0	0	0	0	0	1
NF1	1	1	2	1	2	1	1	2	1	1
PCDH15	0	0	0	1	1	0	1	0	1	0
PCDHAC2	0	0	0	0	0	0	0	0	0	0
PCDHGC5	0	0	0	0	0	0	0	0	0	0
PCLO	0	0	2	2	0	0	0	0	0	0
PKHD1	2	2	0	0	0	0	0	0	0	2
PLEC	2	0	0	0	0	1	1	0	1	3
RELN	0	0	0	0	0	0	0	0	2	0
SPTA1	1	2	1	1	3	2	1	2	1	2
SPTAN1	0	0	1	0	0	0	0	0	0	1
SSPO	0	0	0	0	1	0	1	0	1	1
SYNE1	1	0	0	1	1	0	0	1	3	4
SYNE2	0	2	0	1	0	1	2	1	0	5
TTN	1	2	2	5	3	5	3	5	6	12
XIRP2	0	0	0	0	0	0	0	0	1	0
TOTAL	32	37	45	41	39	30	35	53	53	89
