# Supplementary material for: The human, F-actin-based cytoskeleton as a mutagen sensor
Source: Cancer Cell Int. 2017 Dec 12;17:121. doi: 10.1186/s12935-017-0488-5 (PMC5727871; doi:10.1186/s12935-017-0488-5)
Supplement: Supplementary file 5 — Additional file 5. F-actin quantification. [file 12935_2017_488_MOESM5_ESM.xlsx]

## Sheet: 0-255 greyscale quant
Slides and cells indicated by grey highligh represent the represent the low mutation, Moffitt cancer center bladder cancer sample, identified as MCC BLCA-1 in the article, with 1962 total mutations. Slides and cells to the far right, without highlight, reprsent the bladder cancer specimen identified as BLCA-2 with 5054 total mutations.
p-value for the difference between BLCA-1 and BLCA-2	0
	Avg	Error	Sample Size
Average anti-F-actin for BLCA-2	0.911983	0	2420
Average anti-F-actin for BLCA-1	13.3109	0	2750
Grey scale, with yellow highlight defining anti-F-actin binding, as indicated in the SOM document labeled, "Garcia Galindo et al SOM 2016, F-actin IHC quantification method"	slide 2, cell 1	slide 2, cell 2	slide 2, cell 3	slide 2, cell 4	slide 2, cell 5	slide 3, cell 1	slide 3, cell 2	slide 3, cell 3	slide 3, cell 4	slide 3, cell 5	slide 4, cell 1	slide 4, cell 2	slide 4, cell 3	slide 4, cell 4	slide 4, cell 5	slide 5, cell 1	slide 5, cell 2	slide 5, cell 3	slide 5, cell 4	slide 5, cell 5	slide 6, cell 1	slide 6, cell 2	slide 6, cell 3	slide 6, cell 4	slide 6, cell 5	slide 7, cell 1	slide 7, cell 2	slide 7, cell 3	slide 7, cell 4	slide 7, cell 5	slide 8, cell 1	slide 8, cell 2	slide 8, cell 3	slide 8, cell 4	slide 8, cell 5	slide 9, cell 1	slide 9, cell 2	slide 9, cell 3	slide 9, cell 4	slide 9, cell 5	slide 10, cell 1	slide 10, cell 2	slide 10, cell 3	slide 10, cell 4	slide 10, cell 5	slide 12, cell 1	slide 12, cell 2	slide 12, cell 3	slide 12, cell 4
0	0	0	0	0	0	0	0	0	0	0	0	0	0	0	0	0	0	0	0	0	0	0	0	0	0	0	0	0	0	0	0	0	0	0	0	0	0	0	0	0	0	0	0	0	0	0	0	0	0
1	0	0	0	0	0	0	0	0	0	0	0	0	0	0	0	0	0	0	0	0	0	0	0	0	0	0	0	0	0	0	0	0	0	0	0	0	0	0	0	0	0	0	0	0	0	0	0	0	0
2	0	0	0	0	0	0	0	0	0	0	0	0	0	0	0	0	0	0	0	0	0	0	0	0	0	0	0	0	0	0	0	0	0	0	0	0	0	0	0	0	0	0	0	0	0	0	0	0	0
3	0	0	0	0	0	0	0	0	0	0	0	0	0	0	0	0	0	0	0	0	0	0	0	0	0	0	0	0	0	0	0	0	0	0	0	0	0	0	0	0	0	0	0	0	0	0	0	0	0
4	0	0	0	0	0	0	0	0	0	0	0	0	0	0	0	0	0	0	0	0	0	0	0	0	0	0	0	0	0	0	0	0	0	0	0	0	0	0	0	0	0	0	0	0	0	0	0	0	0
5	0	0	0	0	0	0	0	0	0	0	0	0	0	0	0	0	0	0	0	0	0	0	0	0	0	0	0	0	0	0	0	0	0	0	0	0	0	0	0	0	0	0	0	0	0	0	0	0	0
6	0	0	0	0	0	0	0	0	0	0	0	0	0	0	0	0	0	0	0	0	0	0	0	0	0	0	0	0	0	0	0	0	0	0	0	0	0	0	0	0	0	0	0	0	0	0	0	0	0
7	0	0	0	0	0	0	0	0	0	0	0	0	0	0	0	0	0	0	0	0	0	0	0	0	0	0	0	0	0	0	0	0	0	0	0	0	0	0	0	0	0	0	0	0	0	0	0	0	0
8	0	0	0	0	0	0	0	0	0	0	0	0	0	0	0	0	0	0	0	0	0	0	0	0	0	0	0	0	0	0	0	0	0	0	0	0	0	0	0	0	0	0	0	0	0	0	0	0	0
9	0	0	0	0	0	0	0	0	0	0	0	0	0	0	0	0	0	0	0	0	0	0	0	0	0	0	0	0	0	0	0	0	0	0	0	0	0	0	0	0	0	0	0	0	0	0	0	0	0
10	0	0	0	0	0	0	0	0	0	0	0	0	0	0	0	0	0	0	0	0	0	0	0	0	0	0	0	0	0	0	0	0	0	0	0	0	0	0	0	0	0	0	0	0	0	0	0	0	0
11	0	0	0	0	0	0	0	0	0	0	0	0	0	0	0	0	0	0	0	0	0	0	0	0	0	0	0	0	0	0	0	0	0	0	0	0	0	0	0	0	0	0	0	0	0	0	0	0	0
12	0	0	0	0	0	0	0	0	0	0	0	0	0	0	0	0	0	0	0	0	0	0	0	0	0	0	0	0	0	0	0	0	0	0	0	0	0	0	0	0	0	0	0	0	0	0	0	0	0
13	0	0	0	0	0	0	0	0	0	0	0	0	0	0	0	0	0	0	0	0	0	0	0	0	0	0	0	0	0	0	0	0	0	0	0	0	0	0	0	0	0	0	0	0	0	0	0	0	0
14	0	0	0	0	0	0	0	0	0	0	0	0	0	0	0	0	0	0	0	0	0	0	0	0	0	0	0	0	0	0	0	0	0	0	0	0	0	0	0	0	0	0	0	0	0	0	0	0	0
15	0	0	0	0	0	0	0	0	0	0	0	0	0	0	0	0	0	0	0	0	0	0	0	0	0	0	0	0	0	0	0	0	0	0	0	0	0	0	0	0	0	0	0	0	0	0	0	0	0
16	0	0	0	0	0	0	0	0	0	0	0	0	0	0	0	0	0	0	0	0	0	0	0	0	0	0	0	0	0	0	0	0	0	0	0	0	0	0	0	0	0	0	0	0	0	0	0	0	0
17	0	0	0	0	0	0	0	0	0	0	0	0	0	0	0	0	0	0	0	0	0	0	0	0	0	0	0	0	0	0	0	0	0	0	0	0	0	0	0	0	0	0	0	0	0	0	0	0	0
18	0	0	0	0	0	0	0	0	0	0	0	0	0	0	0	0	0	0	0	0	0	0	0	0	0	0	0	0	0	0	0	0	0	0	0	0	0	0	0	0	0	0	0	0	0	0	0	0	0
19	0	0	0	0	0	0	0	0	0	0	0	0	0	0	0	0	0	0	0	0	0	0	0	0	0	0	0	0	0	0	0	0	0	0	0	0	0	0	0	0	0	0	0	0	0	0	0	0	0
20	0	0	0	0	0	0	0	0	0	0	0	0	0	0	0	0	0	0	0	0	0	0	0	0	0	0	0	0	0	0	0	0	0	0	0	0	0	0	0	0	0	0	0	0	0	0	0	0	0
21	0	0	0	0	0	0	0	0	0	0	0	0	0	0	0	0	0	0	0	0	0	0	0	0	0	0	0	0	0	0	0	0	0	0	0	0	0	0	0	0	0	0	0	0	0	0	0	0	0
22	0	0	0	0	0	0	0	0	0	0	0	0	0	0	0	0	0	0	0	0	0	0	0	0	0	0	0	0	0	0	0	0	0	0	0	0	0	0	0	0	0	0	0	0	0	0	0	0	0
23	0	0	0	0	0	0	0	0	0	0	0	0	0	0	0	0	0	0	0	0	0	0	0	0	0	0	0	0	0	0	0	0	0	0	0	0	0	0	0	0	0	0	0	0	0	0	0	0	0
24	0	0	0	0	0	0	0	0	0	0	0	0	0	0	0	0	0	0	0	0	0	0	0	0	0	0	0	0	0	0	0	0	0	0	0	0	0	0	0	0	0	0	0	0	0	0	0	0	0
25	0	0	0	0	0	0	0	0	0	0	0	0	0	0	0	0	0	0	0	0	0	0	0	0	0	0	0	0	0	0	0	0	0	0	0	0	0	0	0	0	0	0	0	0	0	0	0	0	0
26	0	0	0	0	0	0	0	0	0	0	0	0	0	0	0	0	0	0	0	0	0	0	0	0	0	0	0	0	0	0	0	0	0	0	0	0	0	0	0	0	0	0	0	0	0	0	0	0	0
27	0	0	0	0	0	0	0	0	0	0	0	0	0	0	0	0	0	0	0	0	0	0	0	0	0	0	0	0	0	0	0	0	0	0	0	0	0	0	0	0	0	0	0	0	0	0	0	0	0
28	0	0	0	0	0	0	0	0	0	0	0	0	0	0	0	0	0	0	0	0	0	0	0	0	0	0	0	0	0	0	0	0	0	0	0	0	0	0	0	0	0	0	0	0	0	0	0	0	0
29	0	0	0	0	0	0	0	0	0	0	0	0	0	0	0	0	0	0	0	0	0	0	0	0	0	0	0	0	0	0	0	0	0	0	0	0	0	0	0	0	0	0	0	0	0	0	0	0	0
30	0	0	0	0	0	0	0	0	0	0	0	0	0	0	0	0	0	0	0	0	0	0	0	0	0	0	0	0	0	0	0	0	0	0	0	0	0	0	0	0	0	0	0	0	0	0	0	0	0
31	0	0	0	0	0	0	0	0	0	0	0	0	0	0	0	0	0	0	0	0	0	0	0	0	0	0	0	0	0	0	0	0	0	0	0	0	0	0	0	0	0	0	0	0	0	0	0	0	0
32	0	0	0	0	0	0	0	0	0	0	0	0	0	0	0	0	0	0	0	0	0	0	0	0	0	0	0	0	0	0	0	0	0	0	0	0	0	0	0	0	0	0	0	0	0	0	0	0	0
33	0	0	0	0	0	0	0	0	0	0	0	0	0	0	0	0	0	0	0	0	0	0	0	0	0	0	0	0	0	0	0	0	0	0	0	0	0	0	0	0	0	0	0	0	0	0	0	0	0
34	0	0	0	0	0	0	0	0	0	0	0	0	0	0	0	0	0	0	0	0	0	0	0	0	0	0	0	0	0	0	0	0	0	0	0	0	0	0	0	0	0	0	0	0	0	0	0	0	0
35	0	0	0	0	0	0	0	0	0	0	0	0	0	0	0	0	0	0	0	0	0	0	0	0	0	0	0	0	0	0	0	0	0	0	0	0	0	0	0	0	0	0	0	0	0	0	0	0	0
36	0	0	0	0	0	0	0	0	0	0	0	0	0	0	0	0	0	0	0	0	0	0	0	0	0	0	0	0	0	0	0	0	0	0	0	0	0	0	0	0	0	0	0	0	0	0	0	0	0
37	0	0	0	0	0	0	0	0	0	0	0	0	0	0	0	0	0	0	0	0	0	0	0	0	0	0	0	0	0	0	0	0	0	0	0	0	0	0	0	0	0	0	0	0	0	0	0	0	0
38	0	0	0	0	0	0	0	0	0	0	0	0	0	0	0	0	0	0	0	0	0	0	0	0	0	0	0	0	0	0	0	0	0	0	0	0	0	0	0	0	0	0	0	0	0	0	0	0	0
39	0	0	0	0	0	0	0	0	0	0	0	0	0	0	0	0	0	0	0	0	0	0	0	0	0	0	0	0	0	0	0	0	0	0	0	0	0	0	0	0	0	0	0	0	0	0	0	0	0
40	0	0	0	0	0	0	0	0	0	0	0	0	0	0	0	0	0	0	0	0	0	0	0	0	0	0	0	0	0	0	0	0	0	0	0	0	0	0	0	0	0	0	0	0	0	0	0	0	0
41	0	0	0	0	0	0	0	0	0	0	0	0	0	0	0	0	0	0	0	0	0	0	0	0	0	0	0	0	0	0	0	0	0	0	0	0	0	0	0	0	0	0	0	0	0	0	0	0	0
42	0	0	0	0	0	0	0	0	0	0	0	0	0	0	0	0	0	0	0	0	0	0	0	0	0	0	0	0	0	0	0	0	0	0	0	0	0	0	0	0	0	0	0	0	0	0	0	0	0
43	0	0	0	0	0	0	0	0	0	0	0	0	0	0	0	0	0	0	0	0	0	0	0	0	0	0	0	0	0	0	0	0	0	0	0	0	0	0	0	0	0	0	0	0	0	0	0	0	0
44	0	0	0	0	0	0	0	0	0	0	0	0	0	0	0	0	0	0	0	0	0	0	0	0	0	0	0	0	0	0	0	0	0	0	0	0	0	0	0	0	0	0	0	0	0	0	0	0	0
45	0	0	0	0	0	0	0	0	0	0	0	0	0	0	0	0	0	0	0	0	0	0	0	0	0	0	0	0	0	0	0	0	0	0	0	0	0	0	0	0	0	0	0	0	0	0	0	0	0
46	0	0	0	0	0	0	0	0	0	0	0	0	0	0	0	0	0	0	0	0	0	0	0	0	0	0	0	0	0	0	0	0	0	0	0	0	0	0	0	0	0	0	0	0	0	0	0	0	0
47	0	0	0	0	0	0	0	0	0	0	0	0	0	0	0	0	0	0	0	0	0	0	0	0	0	0	0	0	0	0	0	0	0	0	0	0	0	0	0	0	0	0	0	0	0	0	0	0	0
48	0	0	0	0	0	0	0	0	0	0	0	0	0	0	0	0	0	0	0	0	0	0	0	0	0	0	0	0	0	0	0	0	0	0	0	0	0	0	0	0	0	0	0	0	0	0	0	0	0
49	0	0	0	0	0	0	0	0	0	0	0	0	1	0	0	0	0	0	0	0	0	0	0	0	0	0	0	0	0	0	0	0	0	0	0	0	0	0	0	0	0	0	0	0	0	0	0	0	0
50	0	0	0	0	0	0	0	0	0	0	0	0	2	0	0	0	0	0	0	0	0	0	0	0	0	0	0	0	0	0	0	0	0	0	0	0	0	0	0	0	0	0	0	0	0	0	0	0	0
51	0	0	0	0	0	0	0	0	0	0	0	0	1	0	0	0	0	0	0	0	0	0	0	0	0	0	0	0	0	0	0	0	0	0	0	0	0	0	0	0	0	0	0	0	0	0	0	0	0
52	0	0	0	0	0	0	0	0	0	0	0	0	0	0	0	0	0	0	0	0	0	0	0	0	0	0	0	0	0	0	0	0	0	0	0	0	0	0	0	0	0	0	0	0	0	0	0	0	0
53	0	0	0	0	0	0	0	0	0	0	0	0	1	0	0	0	0	0	0	0	0	0	0	0	0	0	0	0	0	0	0	0	0	0	0	0	0	0	0	0	0	0	0	0	0	0	0	0	0
54	0	0	0	0	0	0	0	0	0	0	0	0	2	0	0	0	0	0	0	0	0	0	0	0	0	0	0	0	0	0	0	0	0	0	0	0	0	0	0	0	0	0	0	0	0	0	0	0	0
55	0	0	0	0	0	0	0	0	0	0	0	0	1	0	0	0	0	0	0	0	0	0	0	0	0	0	0	0	0	0	0	0	0	0	0	0	0	0	0	0	0	0	0	0	0	0	0	0	0
56	0	0	0	0	0	0	0	0	0	0	0	0	0	0	0	0	0	0	0	0	0	0	0	0	0	0	0	0	0	0	0	0	0	0	0	0	0	0	0	0	0	0	0	0	0	0	0	0	0
57	0	0	0	0	0	0	0	0	0	0	0	0	3	0	0	0	0	0	0	0	0	0	0	0	0	0	0	0	0	0	0	0	0	0	0	0	0	0	0	0	0	0	0	0	0	0	0	0	0
58	0	0	0	0	0	0	0	0	0	0	0	0	0	0	0	0	0	0	0	0	0	0	0	0	0	0	0	0	0	0	0	0	0	0	0	0	0	0	0	0	0	0	0	0	0	0	0	0	0
59	0	0	0	0	0	0	0	0	0	0	0	0	2	0	0	0	0	0	0	0	0	0	0	0	0	0	0	0	0	0	0	0	0	0	0	0	0	0	0	0	0	0	0	0	0	0	0	0	0
60	0	0	0	0	0	0	0	0	0	0	0	0	3	0	0	0	0	0	0	0	0	0	0	0	0	0	0	0	0	0	0	0	0	0	0	0	0	0	0	0	0	0	0	0	0	0	0	0	0
61	0	0	0	0	0	0	0	0	0	0	0	0	1	0	0	0	0	0	0	0	0	0	0	0	0	0	0	0	0	0	0	0	0	0	0	0	0	0	0	0	0	0	0	0	0	0	0	0	0
62	0	0	0	0	0	0	0	0	0	0	0	0	3	0	0	0	0	0	0	0	0	0	0	0	0	0	0	0	0	0	0	0	0	0	0	0	0	0	0	0	0	0	0	0	0	0	0	0	0
63	0	0	0	0	0	0	0	0	0	0	0	0	4	0	0	0	0	0	0	0	0	0	0	0	0	0	0	0	0	0	0	0	0	0	0	0	0	0	0	0	0	0	0	0	0	0	0	0	0
64	0	0	0	0	0	0	0	0	0	0	0	0	0	0	0	0	0	0	0	0	0	0	0	0	0	0	0	0	0	0	0	0	0	0	0	0	0	0	0	0	0	0	0	0	0	0	0	0	0
65	0	0	0	0	0	0	0	0	0	0	0	0	3	0	0	0	0	0	0	0	0	0	0	0	0	0	0	0	0	0	0	0	0	0	0	0	0	0	0	0	0	0	0	0	0	0	0	0	0
66	0	0	0	0	0	0	0	0	0	0	0	0	2	0	0	0	0	0	0	0	0	0	0	0	0	0	0	0	0	0	0	0	0	0	0	0	0	0	0	0	0	0	0	0	0	0	0	0	0
67	0	0	0	0	0	0	0	0	0	0	0	0	1	0	0	0	0	0	0	0	0	0	0	0	0	0	0	0	0	0	0	0	0	0	0	0	0	0	0	0	0	0	0	0	0	0	0	0	0
68	0	0	0	0	0	0	0	0	0	0	0	0	3	0	0	0	0	0	0	0	0	0	0	0	0	0	0	0	0	0	0	0	0	0	0	0	0	0	0	0	0	0	0	0	0	0	0	0	0
69	0	0	0	0	0	0	0	0	0	0	0	0	2	0	0	0	0	0	0	0	0	0	0	0	0	0	0	0	0	0	0	0	0	0	0	0	0	0	0	0	0	0	0	0	0	0	0	0	0
70	0	0	0	0	0	0	0	0	0	0	0	0	2	0	0	0	0	0	0	0	0	0	0	0	0	0	0	0	0	0	0	0	0	0	0	0	0	0	0	0	0	0	0	0	0	0	0	0	0
71	0	0	0	0	0	0	0	0	0	0	0	0	1	0	0	0	0	0	0	0	0	0	0	0	0	0	0	0	0	0	0	0	0	0	0	0	0	0	0	0	0	0	0	0	0	0	0	0	0
72	0	0	0	0	0	0	0	0	0	0	0	0	1	0	0	0	0	0	0	0	0	0	0	0	0	0	0	0	0	0	0	0	0	0	0	0	0	0	0	0	0	0	0	0	0	0	0	0	0
73	0	0	0	0	0	0	0	0	0	0	0	0	2	0	0	0	0	0	0	0	0	0	0	0	0	0	0	0	0	0	0	0	0	0	0	0	0	0	0	0	0	0	0	0	0	0	0	0	0
74	0	0	0	0	0	0	0	0	0	0	0	0	4	0	0	0	0	0	0	0	0	0	0	0	0	0	0	0	0	0	0	0	0	0	0	0	0	0	0	0	0	0	0	0	0	0	0	0	0
75	0	0	0	0	0	0	0	0	0	0	0	0	3	0	0	0	0	0	0	0	0	0	0	0	0	0	0	0	0	0	0	0	0	0	0	0	0	0	0	0	0	0	0	0	0	0	0	0	0
76	0	0	0	0	0	0	0	0	0	0	0	0	2	0	0	0	0	0	0	0	0	0	0	0	0	0	0	0	0	0	0	0	0	0	0	0	0	0	0	0	0	0	0	0	0	0	0	0	0
77	0	0	0	0	0	0	0	0	0	0	0	0	4	0	0	0	0	0	0	0	0	0	0	0	0	0	0	0	0	0	0	0	0	0	0	0	0	0	0	0	0	0	0	0	0	0	0	0	0
78	0	0	0	0	0	0	0	0	0	0	0	0	1	0	0	0	0	0	0	0	0	0	0	0	0	0	0	0	0	0	0	0	0	0	0	0	0	0	0	0	0	0	0	0	0	0	0	0	0
79	0	0	0	0	0	0	0	0	0	0	0	0	2	0	0	0	0	0	0	0	0	0	0	0	0	0	0	0	0	0	0	0	0	0	0	0	0	0	0	0	0	0	0	0	0	0	0	0	0
80	0	0	0	0	0	0	0	0	0	0	0	0	1	0	0	0	0	0	0	0	0	0	0	0	0	0	0	0	0	0	0	0	0	0	0	0	0	0	0	0	0	0	0	0	0	0	0	0	0
81	0	0	0	0	0	0	0	0	0	0	0	0	4	0	0	0	0	0	0	0	0	0	0	0	0	0	0	0	0	0	0	0	0	0	0	0	0	0	0	0	0	0	0	0	0	0	0	0	0
82	0	0	0	0	0	0	0	0	0	0	0	0	3	0	0	0	0	0	0	0	1	0	0	0	0	0	0	0	0	0	0	0	0	0	0	0	0	0	0	0	0	0	0	0	0	0	0	0	0
83	0	0	0	0	0	0	0	0	0	0	0	0	1	0	0	0	0	0	0	0	0	0	0	0	0	0	0	0	0	0	1	0	0	0	0	0	0	0	0	0	0	0	0	0	0	0	0	0	0
84	0	0	0	0	0	0	0	0	0	0	0	0	1	0	0	0	0	0	0	0	0	0	0	0	0	0	0	0	0	0	0	0	0	0	0	0	0	0	0	0	0	0	0	0	0	0	0	0	0
85	0	0	0	0	0	0	0	0	0	0	0	0	1	0	0	0	0	0	0	0	0	0	0	0	0	0	0	0	0	0	1	0	0	0	0	0	0	0	0	0	0	0	0	0	0	0	0	0	0
86	0	0	0	0	0	0	0	0	0	0	0	0	2	0	0	0	0	0	0	0	0	0	0	0	0	0	0	0	0	0	0	0	0	0	0	0	0	0	0	0	0	0	0	0	0	0	0	0	0
87	0	0	0	0	0	0	0	0	0	0	0	0	8	0	1	0	0	0	0	0	0	0	0	0	0	0	0	0	0	0	1	0	0	0	0	0	0	0	0	0	0	0	0	0	0	0	0	0	0
88	0	0	0	0	0	0	0	0	0	0	0	0	1	0	0	0	0	0	0	0	0	0	0	0	0	0	0	0	0	0	0	0	0	0	0	0	0	0	0	0	0	0	0	0	0	0	0	0	0
89	0	0	0	0	0	0	0	0	0	0	0	0	3	0	0	0	0	0	0	0	0	0	0	0	0	0	0	0	0	0	0	0	0	0	0	0	0	0	0	0	0	0	0	0	0	0	0	0	0
90	0	0	0	0	0	0	0	0	0	0	0	0	4	0	0	0	0	0	0	0	0	0	0	0	0	0	0	0	0	0	0	0	0	0	0	0	0	0	0	0	0	0	0	0	0	0	0	0	0
91	0	0	0	0	0	0	0	0	0	0	0	0	3	0	0	0	0	0	0	0	1	0	0	0	0	0	0	0	0	0	1	0	0	0	0	0	0	0	0	0	0	0	0	0	0	0	0	0	0
92	0	0	0	0	0	0	0	0	0	0	0	0	2	0	1	0	0	0	0	0	0	0	0	0	0	0	0	0	0	0	1	0	0	0	0	0	0	0	0	0	0	0	0	0	0	0	0	0	0
93	0	0	0	0	0	0	0	0	0	0	0	0	2	0	0	0	0	0	0	0	1	0	0	0	0	0	0	0	0	0	1	0	0	0	0	0	0	0	0	0	0	0	0	0	0	0	0	0	0
94	0	0	0	0	0	0	0	0	0	0	0	0	5	0	0	0	0	0	0	0	1	0	0	0	0	0	0	0	0	0	0	0	0	0	0	0	0	0	0	0	0	0	0	0	0	0	1	0	0
95	0	0	0	0	0	0	0	0	0	0	0	0	1	0	1	0	0	0	0	0	0	0	0	0	0	0	0	0	0	0	0	0	0	0	0	0	0	0	0	0	0	0	0	0	0	0	4	0	0
96	0	0	0	0	0	0	0	0	0	0	0	0	2	0	0	0	0	0	0	0	1	0	0	2	0	0	0	0	0	0	1	0	0	0	0	0	0	0	0	0	0	0	0	0	0	0	1	0	0
97	0	0	0	0	0	0	0	0	0	0	0	0	0	0	0	0	0	0	0	0	2	0	0	0	0	0	0	0	0	0	1	0	0	0	0	0	0	0	0	0	0	0	0	0	0	0	2	0	0
98	0	0	0	0	0	0	0	0	0	0	0	0	3	0	0	0	0	0	0	0	4	0	0	0	0	0	0	0	0	0	1	0	0	0	0	0	0	0	0	0	0	0	0	0	0	0	6	0	0
99	0	0	0	0	0	0	0	0	0	0	0	0	3	0	0	0	0	0	0	0	1	0	0	1	0	0	0	0	0	0	1	0	0	0	0	0	0	0	0	0	0	0	0	0	0	0	4	0	0
100	0	0	0	0	0	0	0	0	0	0	0	0	4	0	1	0	0	0	0	0	0	0	0	0	0	0	0	0	0	0	0	0	0	0	0	0	0	0	0	0	0	0	0	0	0	0	4	0	0
101	0	0	0	0	0	0	0	0	0	0	0	0	0	0	0	0	0	0	0	0	0	0	0	1	0	0	0	0	0	0	1	0	0	0	0	0	0	0	1	0	0	0	0	0	0	0	3	0	0
102	0	0	0	0	0	0	0	0	0	0	0	0	1	0	0	0	0	0	0	0	0	0	0	0	0	0	0	0	0	0	1	0	0	0	0	0	0	0	0	0	0	0	0	0	0	0	3	0	0
103	0	0	0	0	0	0	0	0	0	0	0	0	6	0	0	0	0	0	0	0	0	0	0	1	0	0	0	0	0	0	1	0	0	0	0	0	0	0	0	0	0	0	0	0	0	0	4	0	0
104	0	0	0	0	0	0	0	0	0	0	0	0	3	0	0	0	0	0	0	0	0	0	0	2	0	0	0	0	0	0	3	0	0	0	0	0	0	0	1	0	0	0	0	0	0	0	12	0	0
105	0	0	0	0	0	0	0	0	0	0	0	0	4	0	0	0	0	0	0	0	0	1	0	2	0	0	0	0	0	0	2	0	0	0	0	0	0	0	0	0	0	0	0	0	0	0	1	0	0
106	0	1	0	0	0	0	0	0	0	0	0	0	2	0	0	0	0	0	0	0	2	1	0	2	0	0	0	0	0	0	1	0	0	0	0	0	0	0	1	0	0	0	0	0	0	0	4	0	0
107	0	1	0	0	0	0	0	0	0	0	0	0	3	0	1	0	0	0	0	0	2	0	0	1	0	0	0	0	0	0	2	0	0	0	0	0	0	0	0	0	0	0	0	0	0	0	0	0	0
108	0	0	0	0	0	0	0	0	0	0	0	0	5	0	0	0	0	0	0	0	0	1	0	1	0	0	0	0	0	0	4	0	0	0	0	0	0	0	0	0	0	0	0	0	0	0	5	1	0
109	0	0	0	0	0	0	0	0	0	0	0	0	7	0	1	0	0	0	0	0	0	1	0	0	0	0	0	0	0	0	2	0	0	0	0	0	0	0	0	0	0	0	0	0	0	0	4	0	0
110	0	0	0	0	0	0	0	0	0	0	0	0	2	0	0	0	0	0	0	0	1	0	0	0	0	0	0	0	0	0	3	0	0	0	0	0	0	0	0	0	0	0	0	0	0	0	7	0	0
111	0	0	0	0	0	0	0	0	0	0	0	0	2	0	1	0	0	0	0	0	2	0	0	2	0	0	0	0	0	0	3	1	1	0	0	0	0	0	1	0	0	0	0	0	0	0	5	0	0
112	0	0	0	0	0	0	0	0	0	0	0	0	5	0	0	0	0	0	0	0	2	0	0	0	0	0	0	0	0	0	3	0	0	0	0	0	0	0	0	0	0	0	0	0	0	0	7	1	0
113	0	0	0	0	0	0	0	0	0	0	0	0	1	0	0	0	0	0	0	0	1	0	0	4	0	0	0	0	0	0	6	2	2	0	0	0	0	0	1	0	0	0	0	0	0	0	6	0	0
114	0	1	0	0	0	0	1	1	0	0	0	0	6	0	1	0	0	0	0	0	1	0	0	1	0	0	0	0	0	0	1	0	0	0	0	0	0	0	0	0	0	0	0	0	0	1	8	0	0
115	0	0	0	0	0	0	0	0	0	0	0	0	6	0	1	0	0	0	0	0	2	0	0	1	0	0	0	0	1	0	7	0	0	0	0	0	0	0	0	0	0	0	0	0	0	0	4	0	0
116	0	0	0	0	0	0	0	0	0	0	0	0	3	0	0	0	0	0	0	0	1	0	0	6	0	0	0	0	0	0	6	3	3	0	0	0	0	0	1	0	0	0	0	0	0	1	12	0	0
117	0	0	0	0	0	0	0	0	0	0	0	0	1	0	0	0	0	0	0	0	2	1	0	1	0	0	0	0	0	0	4	3	3	0	0	0	0	0	0	0	0	0	0	0	0	0	4	0	0
118	0	0	2	0	0	0	1	1	0	0	0	0	5	0	0	0	0	0	0	0	2	0	0	2	0	0	0	0	0	0	6	0	0	0	0	0	0	0	1	0	0	0	0	0	0	0	10	1	0
119	0	1	1	0	0	0	0	0	0	0	0	0	1	0	1	0	0	0	0	0	2	0	0	0	0	0	0	0	0	0	6	3	3	0	0	0	0	0	1	0	0	0	0	0	0	0	20	0	0
120	0	0	0	0	0	0	0	0	0	0	0	0	2	0	0	0	0	0	0	0	1	2	0	4	0	0	0	0	1	0	7	2	2	0	0	0	0	0	0	0	0	0	0	0	0	0	12	1	0
121	0	0	1	0	0	0	0	0	0	0	0	0	3	0	1	0	0	0	0	0	1	0	0	1	0	0	0	0	1	0	7	2	2	0	0	0	0	0	0	0	0	0	0	0	0	2	20	0	0
122	0	0	0	1	0	0	0	0	0	0	0	0	4	0	1	0	0	0	0	0	0	1	0	5	0	0	0	0	1	0	10	0	0	0	0	0	0	0	2	0	0	0	0	0	1	1	14	1	1
123	0	1	0	1	0	0	0	0	0	0	0	0	5	0	0	0	0	0	0	0	2	1	1	4	0	0	0	0	0	0	8	2	2	0	0	0	0	0	0	0	0	0	0	0	0	2	24	1	0
124	1	0	0	1	0	0	0	0	0	0	0	0	8	0	2	0	0	0	0	0	1	0	2	6	0	0	0	0	0	0	12	2	2	0	0	0	0	0	0	0	0	0	0	0	0	0	23	2	0
125	1	1	3	0	0	0	2	2	0	0	0	0	5	0	0	0	0	0	0	0	1	0	1	7	0	0	0	0	1	0	9	1	1	0	0	0	0	0	0	0	0	0	0	0	0	1	43	1	2
126	4	0	0	0	0	0	0	0	0	0	0	0	6	0	0	0	0	0	0	0	3	1	0	3	0	0	0	0	1	0	6	1	1	0	0	0	0	0	1	0	0	0	0	0	0	2	19	0	3
127	5	0	4	0	0	0	1	1	0	0	0	0	6	0	2	0	0	0	0	0	2	0	1	9	0	0	0	0	1	0	11	3	3	0	0	0	0	0	0	0	0	0	0	0	0	3	49	0	2
128	5	3	4	1	0	0	0	0	0	0	0	0	3	0	1	0	0	0	0	0	1	1	1	8	0	0	0	0	6	0	13	1	1	0	0	0	0	0	1	0	0	0	0	0	0	3	37	1	3
129	3	0	0	0	0	0	1	1	0	0	0	0	7	0	0	0	0	0	0	0	1	1	0	5	0	0	0	0	2	0	14	2	2	0	0	0	0	0	0	0	0	0	0	0	1	3	44	2	3
130	2	1	1	1	0	0	2	2	0	0	0	0	2	0	0	0	0	0	0	0	1	1	0	5	0	0	0	0	2	0	27	1	1	0	1	0	0	0	0	0	0	0	0	0	1	2	50	3	5
131	3	3	1	1	0	0	2	2	0	0	0	0	7	0	0	0	0	0	0	0	2	0	0	5	0	0	0	0	3	0	13	2	2	0	0	1	0	0	2	0	0	0	0	0	0	1	65	1	3
132	3	1	8	1	0	0	3	3	0	0	0	0	10	0	2	0	0	0	0	0	1	2	2	15	1	0	0	0	1	0	11	5	5	0	2	1	1	0	1	0	0	0	0	0	0	2	43	1	4
133	3	0	3	0	0	0	3	3	0	0	0	0	5	0	2	0	0	0	0	0	4	0	1	9	0	0	0	0	7	0	20	4	4	0	0	0	0	0	3	0	1	0	0	0	0	1	58	3	6
134	4	7	5	1	1	0	4	4	0	0	0	0	5	0	3	0	0	1	0	0	2	1	2	5	1	0	0	0	7	0	20	5	5	0	2	0	3	0	1	0	1	0	0	0	4	5	42	0	5
135	10	8	6	2	2	0	6	6	0	0	0	0	6	0	5	0	0	1	0	0	3	3	1	10	0	1	0	0	10	0	24	4	4	0	3	1	1	0	0	0	0	0	0	0	1	5	51	3	7
136	7	4	6	0	1	0	1	1	2	0	0	1	6	0	2	0	0	0	0	0	2	3	0	10	0	0	0	0	9	0	14	5	5	0	3	1	3	0	1	0	1	0	0	0	1	5	51	0	13
137	3	3	3	1	0	0	4	4	0	0	0	0	9	0	6	0	0	0	0	1	4	2	1	10	0	2	0	0	6	0	13	6	6	0	4	1	1	0	0	0	1	0	0	0	0	8	72	1	9
138	8	4	5	1	0	0	2	2	1	0	0	1	15	0	3	0	0	0	0	0	2	2	2	13	0	0	0	0	10	0	20	7	7	0	4	1	2	0	1	0	0	0	0	0	0	9	48	2	7
139	10	7	7	0	3	0	4	4	0	0	0	0	11	0	2	0	0	1	0	0	0	1	3	20	0	1	0	0	13	0	16	5	5	0	0	2	6	0	1	0	1	0	0	0	3	6	55	1	11
140	3	9	7	2	2	0	7	7	2	0	0	0	11	0	4	0	0	0	0	0	2	6	1	23	1	2	0	0	14	0	9	4	4	0	1	2	1	0	3	0	1	0	0	0	3	10	33	0	12
141	5	16	9	5	0	0	6	6	1	0	0	1	8	0	6	0	0	2	0	0	1	0	2	11	0	3	1	0	12	0	12	3	3	0	4	0	3	0	3	0	3	0	0	0	0	15	73	9	14
142	6	13	9	3	1	0	5	5	1	0	0	0	11	1	3	0	0	1	0	1	2	1	3	19	1	0	0	0	9	0	18	6	6	0	5	2	4	0	2	0	0	0	0	0	4	12	57	8	10
143	10	18	13	1	0	0	10	10	1	0	0	1	13	2	5	0	0	0	0	5	1	0	3	11	1	3	0	0	5	0	12	6	6	0	3	5	3	0	6	0	2	0	0	0	2	20	92	8	21
144	5	7	11	2	3	0	11	11	3	0	0	0	10	1	5	0	1	0	0	7	1	1	3	10	1	6	1	0	6	0	13	13	13	0	7	2	10	0	11	0	3	0	0	0	2	9	44	6	19
145	10	16	12	1	3	0	6	6	5	0	0	0	10	0	3	0	0	1	0	3	2	1	3	15	2	2	0	0	11	0	19	4	4	0	4	2	3	0	4	0	0	0	0	0	9	13	88	7	28
146	7	17	21	2	2	0	9	9	2	0	0	0	12	3	13	0	1	0	0	3	2	2	4	14	0	5	0	0	8	0	19	5	5	0	6	3	2	0	8	0	1	0	0	0	5	7	40	5	11
147	9	14	10	3	1	0	7	7	2	0	0	1	6	1	7	0	2	0	0	8	4	4	4	12	2	3	1	0	10	0	12	5	5	0	4	4	5	0	3	0	4	0	0	0	4	32	89	8	21
148	6	15	12	1	3	0	12	12	4	0	0	0	7	3	7	1	3	1	0	3	3	6	3	12	3	8	1	0	13	1	12	7	7	0	9	6	2	0	8	0	3	0	0	0	5	28	40	8	13
149	17	13	16	2	5	0	12	12	2	0	0	2	15	1	9	1	6	1	0	4	6	8	4	16	0	5	1	0	10	0	14	11	11	0	6	6	5	0	9	0	0	0	0	0	6	27	82	12	21
150	6	12	23	4	8	0	11	11	7	0	0	4	7	4	8	1	2	0	0	7	6	6	6	25	1	2	0	0	9	0	13	8	8	0	7	10	2	0	9	0	1	0	0	0	10	30	44	5	9
151	15	13	24	3	6	0	9	9	4	0	0	1	10	2	12	3	7	1	0	10	1	4	5	7	4	8	0	0	9	0	18	13	13	2	13	11	4	0	15	2	3	0	0	0	13	27	73	17	31
152	13	11	17	5	5	1	14	14	8	0	0	2	9	0	11	3	3	0	0	6	5	6	4	18	3	10	1	0	11	1	18	9	9	1	9	14	5	0	17	1	7	2	0	1	20	16	50	7	20
153	17	20	15	6	2	0	12	12	7	0	0	2	11	4	8	5	13	2	0	13	0	12	5	22	3	10	2	0	17	0	20	11	11	2	4	9	14	0	17	1	1	1	0	2	9	32	81	12	30
154	24	23	18	4	10	1	20	20	11	0	0	4	13	3	16	2	3	0	0	11	3	9	3	22	4	3	3	0	12	0	22	11	11	0	9	15	7	0	18	1	8	1	0	0	16	37	48	7	31
155	14	18	16	5	6	1	8	8	6	0	0	2	10	3	8	6	14	1	0	23	9	13	2	17	7	7	1	0	10	0	16	12	12	0	7	10	9	0	31	0	6	4	0	2	13	39	84	5	21
156	13	15	11	2	6	0	24	24	11	0	0	5	12	1	9	2	11	0	0	10	1	10	8	17	4	16	6	0	11	1	24	12	12	0	11	13	9	0	20	1	6	4	0	2	17	44	63	9	32
157	17	11	23	3	10	2	10	10	6	0	0	7	9	6	21	11	12	3	0	22	13	9	8	17	2	16	3	0	7	0	19	12	12	1	12	15	14	0	26	1	8	2	0	2	16	45	76	13	23
158	22	26	19	9	7	0	14	14	9	0	0	7	11	4	19	7	13	3	1	5	3	11	8	23	9	11	4	0	15	1	23	9	9	1	12	16	10	0	20	0	12	6	0	1	22	37	83	12	35
159	11	17	14	11	7	0	15	15	13	0	0	11	4	4	23	15	14	1	1	15	10	12	9	12	9	19	4	0	7	1	27	10	10	1	4	16	6	0	23	1	13	2	0	1	26	40	72	11	34
160	9	16	17	8	4	0	16	16	17	0	0	6	4	10	22	5	9	1	0	12	2	11	15	34	11	19	10	0	8	4	14	3	3	3	10	26	5	0	23	2	11	2	0	0	15	78	66	11	26
161	18	21	14	12	9	0	16	16	8	0	0	8	10	6	26	18	22	2	0	26	2	7	7	16	5	19	10	0	8	2	19	18	18	6	14	31	9	0	29	0	19	2	0	2	20	42	58	10	21
162	13	29	13	12	7	2	22	22	19	0	0	15	11	8	14	12	8	2	0	13	14	11	15	29	9	15	9	0	16	3	19	10	10	2	10	25	10	0	31	4	15	8	0	3	22	63	122	13	36
163	11	10	10	14	8	0	21	21	17	0	0	17	15	9	29	28	26	4	1	28	9	8	16	21	7	12	8	0	6	4	19	20	20	8	14	19	11	2	21	2	28	9	0	1	29	42	72	12	28
164	9	19	16	13	6	3	28	28	25	1	0	15	15	8	21	12	21	3	0	17	14	7	10	16	18	18	12	0	13	2	18	11	11	4	7	27	7	2	30	1	25	6	0	1	18	74	94	24	55
165	23	38	15	13	13	0	14	14	7	1	0	14	10	6	22	25	14	3	1	17	16	12	18	26	13	25	7	0	7	3	10	13	13	3	6	23	14	0	20	2	18	9	0	4	22	50	66	24	37
166	14	16	9	11	10	1	28	28	20	0	0	18	15	12	26	12	15	2	0	12	11	9	15	26	14	9	11	0	11	4	26	12	12	7	15	30	11	0	23	2	17	4	1	3	22	68	81	19	58
167	9	14	10	10	5	1	16	16	10	1	0	13	8	10	31	16	29	4	4	30	17	20	21	40	15	15	13	1	14	5	23	11	11	2	8	34	17	0	28	6	24	11	1	3	17	43	73	16	45
168	7	23	13	30	10	4	29	29	19	1	0	26	10	10	20	12	8	4	3	11	9	12	21	19	9	20	14	0	11	3	17	13	13	6	15	27	13	1	34	5	28	7	1	3	15	77	80	19	52
169	15	30	13	14	11	1	27	27	10	2	1	14	6	20	37	19	20	5	7	25	26	19	21	20	8	17	14	0	10	3	19	13	13	6	11	38	12	3	24	3	29	11	3	7	23	46	88	29	50
170	12	15	19	20	9	4	23	23	22	0	0	13	7	12	33	9	7	2	5	16	19	17	26	34	12	18	19	0	12	5	13	13	13	8	9	44	30	1	26	11	23	16	3	7	24	60	61	41	51
171	5	20	12	18	7	1	20	20	7	0	0	20	14	11	28	28	26	3	8	21	24	13	26	23	12	15	14	5	6	2	19	16	16	14	9	37	22	1	25	9	25	17	4	4	21	49	81	28	45
172	18	20	25	24	13	6	36	36	24	2	1	23	8	25	34	13	11	2	4	18	20	11	39	37	19	12	16	7	5	6	12	8	8	15	7	43	21	1	18	5	35	14	4	4	33	57	54	44	53
173	14	23	14	39	16	3	20	20	3	1	1	16	7	13	24	19	18	5	8	16	16	11	25	21	10	6	19	8	10	4	25	14	14	16	11	52	26	3	17	6	43	13	7	8	28	55	88	55	70
174	14	20	20	32	13	6	34	34	14	7	1	28	7	15	30	8	13	3	4	21	28	16	34	27	29	12	17	11	15	9	17	10	10	13	7	42	27	6	28	15	34	19	9	8	21	38	41	38	41
175	12	13	20	24	9	6	30	30	14	0	3	28	19	23	42	15	23	7	9	17	34	14	36	14	22	10	23	9	8	7	25	17	17	9	9	34	28	5	17	12	32	16	8	10	20	82	60	63	85
176	6	23	20	31	17	11	42	42	26	8	4	22	5	16	26	10	9	4	8	25	16	11	25	23	19	14	15	7	9	7	9	16	16	10	12	51	15	4	33	12	45	12	8	11	22	38	35	40	45
177	14	24	22	45	9	7	18	18	15	1	5	27	11	22	37	14	22	6	12	16	31	19	36	25	20	29	29	11	12	6	17	10	10	16	5	61	20	5	25	15	30	25	9	15	29	64	57	85	71
178	6	18	24	41	15	9	40	40	22	3	9	25	12	22	38	12	13	4	8	12	14	10	23	21	20	10	28	9	9	11	10	15	15	21	11	39	17	11	19	11	35	23	11	18	30	46	37	43	48
179	11	20	21	35	16	6	13	13	11	3	5	16	10	14	18	14	21	10	15	13	22	18	42	20	12	9	25	16	20	12	13	18	18	18	13	34	14	12	14	5	31	29	9	8	33	59	74	60	65
180	14	15	26	59	16	12	54	54	26	6	13	28	10	19	21	7	14	2	10	25	26	16	24	24	30	12	25	13	14	14	26	21	21	24	13	48	21	7	16	13	41	20	17	14	36	37	60	51	42
181	16	27	28	50	16	17	20	20	17	1	14	33	9	23	27	12	15	4	13	15	19	15	30	17	18	9	23	11	12	15	13	12	12	13	14	34	17	11	23	13	38	29	14	23	31	49	71	60	64
182	8	13	22	32	17	23	34	34	38	9	11	16	6	21	17	18	9	6	10	23	20	21	42	33	27	9	24	20	11	14	14	13	13	30	18	32	24	8	18	19	54	30	21	21	47	40	39	70	36
183	15	22	34	44	10	10	19	19	10	3	19	22	13	29	19	10	13	16	14	12	22	17	32	26	22	18	24	24	15	17	19	20	20	22	22	32	18	13	17	26	53	21	11	16	46	65	43	67	62
184	20	34	32	56	9	20	40	40	32	12	15	25	5	29	14	13	17	12	15	28	22	22	37	23	30	12	11	24	10	17	16	18	18	23	19	31	18	12	25	24	59	28	7	21	51	38	51	67	52
185	16	20	38	70	22	14	14	14	18	10	15	20	12	26	10	4	8	14	10	17	9	19	35	12	15	14	18	31	16	22	16	13	13	32	23	35	18	14	17	22	50	43	15	22	47	54	48	51	53
186	7	15	22	51	19	29	52	52	53	10	19	30	13	34	18	15	17	17	15	22	13	15	44	13	26	14	25	32	10	23	16	13	13	30	30	31	13	16	18	23	53	43	15	19	44	41	47	83	46
187	11	26	26	50	17	18	20	20	15	8	16	25	14	15	19	6	10	13	14	15	20	22	38	29	18	14	14	19	11	20	18	18	18	37	29	43	24	26	18	34	61	37	11	36	49	51	42	61	41
188	17	20	42	80	29	27	42	42	37	15	16	22	12	21	21	11	9	16	21	33	9	12	30	15	24	15	16	35	9	30	10	18	18	33	32	41	27	22	19	27	53	37	16	23	65	46	59	93	39
189	15	25	30	65	22	13	26	26	23	7	22	28	14	28	23	11	5	15	18	18	13	20	44	23	19	18	19	33	18	42	34	19	19	30	33	33	21	17	23	18	53	51	6	29	54	35	32	53	27
190	15	21	34	58	19	37	54	54	46	20	27	34	18	21	19	4	13	16	18	15	10	18	40	18	19	19	15	26	11	29	19	18	18	30	41	32	24	23	26	25	54	40	14	28	61	42	69	102	42
191	13	27	35	68	30	18	15	15	19	8	32	23	15	23	29	12	13	17	22	15	18	20	38	13	18	14	19	34	10	31	33	11	11	35	25	39	22	33	21	22	62	52	22	25	62	19	31	64	18
192	22	32	42	84	33	52	35	35	56	25	32	32	19	38	31	7	9	15	22	20	11	18	38	16	15	17	13	31	10	28	41	17	17	46	46	41	22	34	26	21	73	64	18	42	74	32	57	101	38
193	16	22	21	77	33	22	19	19	26	12	30	26	17	27	33	10	14	37	29	27	7	13	31	7	12	19	24	27	5	34	29	20	20	25	18	40	18	31	24	17	65	60	10	42	44	24	30	46	12
194	16	38	40	74	27	52	55	55	47	31	18	34	12	26	23	6	7	15	18	18	27	21	33	17	18	18	13	26	15	36	52	18	18	43	44	48	34	31	33	25	70	70	20	33	53	36	55	107	41
195	26	57	46	97	43	21	19	19	30	17	43	36	25	40	30	19	12	27	25	40	13	23	22	12	19	17	18	30	17	34	37	17	17	39	20	45	22	41	31	21	70	55	15	41	77	25	23	50	16
196	20	39	43	92	41	41	51	51	58	45	32	30	16	27	33	7	8	19	12	17	18	25	30	13	28	16	13	20	13	30	51	20	20	46	34	42	28	35	31	11	52	52	16	39	64	47	48	96	39
197	26	17	28	41	28	17	21	21	23	16	28	16	18	18	34	14	21	25	18	28	23	15	46	10	21	14	13	23	16	49	39	25	25	36	33	58	36	36	23	32	52	58	17	45	78	29	21	42	17
198	18	35	39	67	30	46	49	49	54	35	51	34	27	41	44	9	15	31	25	16	23	25	38	5	15	26	13	24	16	38	38	17	17	51	31	62	29	44	23	32	74	75	14	31	81	33	42	77	23
199	25	42	44	75	64	23	23	23	35	13	38	16	9	20	31	25	21	33	26	24	27	26	34	11	24	22	15	16	9	35	63	29	29	61	41	65	30	35	23	29	69	56	15	27	75	20	15	48	11
200	27	35	24	59	51	40	34	34	54	41	38	19	14	17	31	8	15	27	17	12	12	11	28	8	19	23	23	30	16	36	50	20	20	66	36	57	37	66	28	45	74	63	19	38	92	48	33	76	24
201	26	36	33	53	33	22	19	19	30	31	56	30	21	29	57	22	19	22	29	28	16	28	35	10	19	36	13	23	15	29	64	24	24	63	27	62	51	62	29	41	63	47	17	34	107	22	11	38	16
202	32	26	32	56	45	41	34	34	65	45	36	14	17	13	46	16	13	38	20	18	13	15	19	13	18	13	22	18	8	18	58	39	39	56	34	53	35	51	23	47	73	66	27	38	74	43	21	64	31
203	29	41	35	60	48	18	17	17	22	16	33	14	16	18	43	28	16	27	24	35	16	14	20	6	17	35	28	18	11	32	64	29	29	48	33	63	49	72	32	37	80	65	20	29	80	28	20	48	12
204	29	31	19	41	45	48	27	27	48	41	47	27	19	18	47	18	18	44	24	20	26	26	33	7	24	28	19	29	17	26	60	51	51	69	26	66	44	81	28	53	71	46	12	29	91	45	15	63	28
205	14	45	9	40	44	18	24	24	15	22	33	17	12	15	39	24	20	26	39	28	18	20	21	4	21	23	19	21	7	21	72	28	28	55	26	51	35	75	26	44	70	52	20	38	78	28	13	33	8
206	31	59	32	53	48	50	35	35	48	41	47	33	8	15	43	15	18	51	29	27	16	18	33	7	19	28	33	26	8	28	64	42	42	60	32	57	41	89	34	58	90	43	22	41	70	47	21	40	20
207	18	52	29	48	37	23	17	17	22	14	48	18	10	30	40	21	27	18	40	20	31	23	36	3	15	26	31	27	15	31	103	42	42	60	24	69	45	78	35	51	87	62	25	34	76	23	17	21	18
208	13	32	17	30	32	45	48	48	34	38	31	29	5	12	16	32	36	42	43	33	20	25	23	3	22	25	28	29	8	27	74	54	54	43	30	77	67	96	32	65	81	44	40	42	84	39	20	33	9
209	15	38	19	27	46	26	19	19	24	19	49	26	10	29	33	28	25	31	37	26	44	28	33	3	22	23	32	14	10	38	102	44	44	71	26	74	66	90	30	74	78	47	27	49	70	28	15	16	23
210	19	42	22	24	46	50	42	42	46	32	38	36	0	13	26	40	34	46	50	47	18	18	29	2	17	34	34	25	14	32	49	46	46	50	16	87	61	92	32	65	67	42	27	48	83	22	8	29	13
211	27	41	25	29	43	27	16	16	17	16	40	13	3	10	13	28	26	23	33	27	31	39	43	4	21	25	26	16	5	26	92	56	56	85	26	87	92	94	37	94	70	34	37	36	75	28	18	24	18
212	13	29	16	21	41	32	37	37	33	45	57	22	3	16	13	29	41	37	54	60	24	36	32	3	19	31	43	24	6	27	78	46	46	41	8	87	63	85	30	81	56	23	41	52	50	27	16	25	4
213	18	45	16	10	50	21	16	16	8	14	51	46	5	17	8	21	32	19	23	16	35	29	32	1	13	38	31	25	8	38	101	44	44	49	13	98	87	95	25	90	63	26	41	59	70	32	8	15	16
214	29	44	17	24	67	48	32	32	14	28	42	21	2	12	6	33	60	43	55	45	36	45	40	5	16	36	35	23	9	24	80	46	46	47	7	113	88	108	23	93	57	21	39	67	71	32	11	27	17
215	18	42	10	19	58	24	18	18	6	11	66	55	4	26	5	28	26	17	29	22	35	29	33	2	11	35	45	25	7	43	93	48	48	42	14	118	88	108	13	101	58	16	43	61	68	25	11	18	8
216	15	31	11	18	37	50	34	34	6	24	68	48	3	15	10	34	82	42	45	52	52	59	37	0	9	24	32	29	6	48	87	54	54	38	10	105	55	77	7	73	57	12	37	56	76	21	14	29	7
217	23	49	14	16	39	21	17	17	3	16	53	41	1	24	6	12	36	21	27	16	32	38	28	0	13	16	30	26	9	23	80	68	68	28	13	153	87	83	9	111	52	12	38	44	75	13	7	18	12
218	25	64	20	22	46	59	33	33	0	21	67	39	3	34	8	39	68	33	61	41	41	39	38	0	10	20	33	33	11	29	58	53	53	18	4	132	57	110	7	91	62	6	34	19	55	21	5	10	6
219	17	43	9	11	40	28	14	14	0	10	55	39	3	16	0	17	40	17	31	19	66	60	32	0	17	20	23	26	14	34	92	62	62	25	12	129	59	88	2	81	50	10	35	17	62	22	4	19	11
220	14	43	8	7	23	53	28	28	3	18	50	48	6	25	0	43	60	28	42	24	44	28	17	1	11	16	28	35	2	26	52	49	49	13	4	148	80	111	2	80	58	15	50	19	41	17	5	24	5
221	27	54	6	10	30	30	17	17	2	10	56	47	5	24	0	35	33	15	20	18	66	42	44	0	9	12	32	25	13	39	67	66	66	29	5	135	62	113	0	82	59	14	39	22	52	11	5	16	10
222	24	66	12	13	24	59	27	27	3	10	57	29	0	31	0	46	53	34	51	30	65	63	20	0	11	18	37	33	9	49	31	45	45	12	2	123	52	69	0	91	34	9	54	13	45	7	3	19	1
223	12	43	3	6	17	28	18	18	0	4	41	48	0	23	0	20	30	19	25	13	71	39	39	1	10	9	21	33	13	43	57	54	54	28	6	123	49	80	0	66	48	5	51	17	39	20	1	26	6
224	20	30	4	2	15	71	21	21	0	2	44	49	3	33	0	37	56	32	58	30	91	64	30	1	15	13	29	35	7	46	36	46	46	8	4	133	56	98	0	76	43	9	45	16	28	12	0	10	3
225	33	54	4	3	19	33	13	13	2	1	38	34	1	24	0	12	11	11	24	13	46	32	24	0	14	15	34	31	8	40	50	40	40	18	2	96	29	81	1	36	39	3	51	12	22	14	0	18	2
226	15	40	2	1	12	70	23	23	2	2	36	42	0	26	0	30	54	27	38	41	104	43	34	0	18	5	17	28	4	34	57	50	50	12	4	122	40	71	0	48	58	5	49	12	24	18	0	11	4
227	11	41	1	1	11	47	12	12	0	0	41	64	3	19	0	9	38	11	26	19	50	31	14	0	12	8	23	25	9	36	40	23	23	10	4	90	48	97	0	30	49	2	49	9	25	17	0	20	7
228	9	43	0	1	10	83	14	14	0	0	31	45	1	14	0	24	32	31	42	31	80	42	23	0	20	9	25	22	11	32	53	37	37	14	2	72	33	48	0	20	59	1	34	0	22	7	0	10	1
229	10	49	0	2	12	40	9	9	0	0	36	55	3	22	0	9	19	13	19	12	52	36	8	0	9	1	13	19	3	21	24	23	23	7	2	53	36	66	0	13	55	6	36	0	21	10	0	30	6
230	13	46	0	0	9	83	16	16	0	0	28	34	2	19	0	13	44	34	27	32	84	25	21	0	11	2	9	15	7	32	39	30	30	4	3	50	23	66	0	9	39	8	39	0	11	8	0	15	2
231	4	26	0	0	5	54	8	8	0	0	21	28	3	10	0	16	20	12	10	18	56	24	14	0	7	2	8	14	5	25	27	15	15	8	2	50	17	59	0	9	38	5	38	0	12	14	0	27	2
232	3	35	0	0	8	98	7	7	0	0	21	36	3	16	0	15	46	32	16	41	42	12	6	0	11	8	5	8	7	31	32	30	30	3	4	36	15	41	0	8	33	1	49	0	8	3	0	18	0
233	4	48	0	0	7	44	5	5	0	0	24	21	1	18	0	15	20	14	11	16	54	17	8	0	11	6	6	7	4	17	28	11	11	13	2	11	15	38	0	7	36	2	23	0	4	6	0	16	0
234	6	55	0	0	7	83	9	9	0	0	9	21	1	11	0	26	36	24	21	37	48	12	7	0	5	2	9	1	7	10	19	22	22	4	2	19	13	35	0	6	26	2	17	0	1	3	0	16	0
235	1	18	0	0	6	48	5	5	0	0	11	25	0	8	0	12	12	16	6	18	39	11	7	0	8	3	6	3	6	12	12	21	21	5	3	9	10	15	0	7	16	3	12	0	0	7	0	17	0
236	4	17	0	0	3	78	9	9	0	0	8	16	2	7	0	16	21	30	16	30	53	22	5	0	10	6	2	3	6	5	9	22	22	5	0	22	7	16	0	3	24	2	14	0	0	4	0	11	0
237	2	14	0	0	5	33	4	4	0	0	10	18	1	4	0	9	12	10	8	17	45	3	6	0	8	6	4	0	4	2	13	13	13	0	0	10	9	13	0	3	17	3	10	0	0	4	0	21	0
238	2	8	0	0	2	53	10	10	0	0	4	24	0	12	0	21	11	19	13	21	44	12	1	0	6	3	0	0	6	6	16	16	16	1	0	9	9	10	0	7	7	0	5	0	0	1	0	12	0
239	4	11	0	0	3	22	8	8	0	0	4	17	0	5	0	5	6	4	7	17	36	3	4	0	8	3	0	0	1	4	11	6	6	0	0	0	6	5	0	1	0	0	12	0	0	2	0	19	0
240	3	11	0	0	0	33	8	8	0	0	7	18	0	10	0	8	13	6	8	27	21	4	2	0	12	0	0	0	0	4	12	13	13	0	0	0	8	3	0	3	0	0	3	0	0	2	0	8	0
241	1	5	0	0	0	17	3	3	0	0	7	22	0	3	0	5	11	0	1	8	27	5	4	0	14	0	0	0	2	0	11	2	2	0	0	0	8	2	0	2	0	0	5	0	0	0	0	16	0
242	3	5	0	0	0	33	12	12	0	0	4	17	0	1	0	8	13	2	4	14	22	2	2	0	10	0	0	0	2	1	9	7	7	0	0	0	3	0	0	4	0	0	1	0	0	0	0	18	0
243	3	2	0	0	0	9	4	4	0	0	2	13	0	0	0	1	3	0	2	2	22	2	4	0	11	0	0	0	1	1	10	3	3	0	0	0	4	0	0	3	0	0	4	0	0	0	0	14	0
244	5	0	0	0	0	10	9	9	0	0	3	19	0	0	0	2	10	0	2	6	25	2	3	0	10	0	0	0	1	0	6	13	13	0	0	0	5	0	0	2	0	0	5	0	0	0	0	11	0
245	4	0	0	0	0	3	1	1	0	0	0	35	0	0	0	0	6	0	0	4	16	2	0	0	4	0	0	0	1	0	6	6	6	0	0	0	3	0	0	1	0	0	2	0	0	0	0	6	0
246	0	0	0	0	0	0	5	5	0	0	0	15	0	0	0	1	10	0	0	2	38	3	1	0	11	0	0	0	1	0	5	8	8	0	0	0	5	0	0	1	0	0	1	0	0	0	0	1	0
247	0	0	0	0	0	0	2	2	0	0	0	25	0	0	0	0	6	0	0	0	15	0	0	0	2	0	0	0	1	0	9	0	0	0	0	0	2	0	0	0	0	0	0	0	0	0	0	0	0
248	0	0	0	0	0	0	2	2	0	0	0	7	0	0	0	2	6	0	0	0	28	1	0	0	6	0	0	0	1	0	7	1	1	0	0	0	2	0	0	0	0	0	0	0	0	0	0	0	0
249	0	0	0	0	0	0	1	1	0	0	0	7	0	0	0	1	1	0	0	0	15	0	0	0	1	0	0	0	0	0	11	0	0	0	0	0	0	0	0	0	0	0	0	0	0	0	0	0	0
250	0	0	0	0	0	0	0	0	0	0	0	3	0	0	0	0	4	0	0	0	23	0	0	0	4	0	0	0	0	0	3	0	0	0	0	0	0	0	0	0	0	0	0	0	0	0	0	0	0
251	0	0	0	0	0	0	0	0	0	0	0	0	0	0	0	0	0	0	0	0	4	0	0	0	1	0	0	0	0	0	1	0	0	0	0	0	0	0	0	0	0	0	0	0	0	0	0	0	0
252	0	0	0	0	0	0	0	0	0	0	0	0	0	0	0	0	0	0	0	0	6	0	0	0	5	0	0	0	0	0	0	0	0	0	0	0	0	0	0	0	0	0	0	0	0	0	0	0	0
253	0	0	0	0	0	0	0	0	0	0	0	0	0	0	0	0	0	0	0	0	0	0	0	0	3	0	0	0	0	0	0	0	0	0	0	0	0	0	0	0	0	0	0	0	0	0	0	0	0
254	0	0	0	0	0	0	0	0	0	0	0	0	0	0	0	0	0	0	0	0	0	0	0	0	0	0	0	0	0	0	0	0	0	0	0	0	0	0	0	0	0	0	0	0	0	0	0	0	0
255	0	0	0	0	0	0	0	0	0	0	0	0	0	0	0	0	0	0	0	0	0	0	0	0	0	0	0	0	0	0	0	0	0	0	0	0	0	0	0	0	0	0	0	0	0	0	0	0	0
[truncated: 46 more columns]
