# Supplementary material for: The human, F-actin-based cytoskeleton as a mutagen sensor
Source: Cancer Cell Int. 2017 Dec 12;17:121. doi: 10.1186/s12935-017-0488-5 (PMC5727871; doi:10.1186/s12935-017-0488-5)
Supplement: Supplementary file 7 — Additional file 7. SHG quantification. [file 12935_2017_488_MOESM7_ESM.xlsx]

## Sheet: SHG bar graph
Total FL Signal	Number of Cells	SHG FL per Cell
4.8097e+06	106	45374.5			Grey equal low mutations from WM9 1F and 3F, combined
4.8256e+06	90	53617.8
3.88453e+06	80	48556.6
4.17127e+06	100	41712.7
1.32481e+07	124	106839
1.68511e+07	206	81801.4
1.14959e+07	126	91237.7
1.20563e+07	188	64129.2
1.38759e+07	172	80673.8		68215.9	Average signal intensity per cell
1.36441e+07	320	42637.7			Non highlighted represents high mutation couts, WM9-3R and 5F, combined
2.08014e+07	272	76475.7
1.14004e+07	296	38515
1.58988e+07	216	73605.6
1.79539e+07	272	66007.1
8.62138e+06	252	34211.8
2.19912e+07	384	57268.7
1.11865e+07	340	32901.6
1.64228e+07	308	53320.7
8.4244e+06	240	35101.7		51004.6	Average signal intensity per cell
				0.042196	p
				0.0383855	p
	Avg.	Error
Low Mut	68215.9	7639.42
Hi Mut	51004.6	5289.27
	Low Mut	Hi Mut
Sample Size	9	10
Stdev	22918.2	16726.1
Error	7639.42	5289.27

## Sheet: SHG quantification and p value
Total FL Signal	Number of Cells	SHG FL per Cell
4.8097e+06	106	45374.5			Grey equal low mutations from WM9 1F and 3F, combined
4.8256e+06	90	53617.8
3.88453e+06	80	48556.6
4.17127e+06	100	41712.7
1.32481e+07	124	106839
1.68511e+07	206	81801.4
1.14959e+07	126	91237.7
1.20563e+07	188	64129.2
1.38759e+07	172	80673.8		68215.9	Average signal intensity per cell
1.36441e+07	320	42637.7			Non highlighted represents high mutation couts, WM9-3R and 5F, combined
2.08014e+07	272	76475.7
1.14004e+07	296	38515
1.58988e+07	216	73605.6
1.79539e+07	272	66007.1
8.62138e+06	252	34211.8
2.19912e+07	384	57268.7
1.11865e+07	340	32901.6
1.64228e+07	308	53320.7
8.4244e+06	240	35101.7		51004.6	Average signal intensity per cell
					p	0.042196
