# Supplementary material for: The human, F-actin-based cytoskeleton as a mutagen sensor
Source: Cancer Cell Int. 2017 Dec 12;17:121. doi: 10.1186/s12935-017-0488-5 (PMC5727871; doi:10.1186/s12935-017-0488-5)
Supplement: Supplementary file 8 — Additional file 8. WM9 subclones. [file 12935_2017_488_MOESM8_ESM.xlsx]

## Sheet: Variant Color Coding
Shared and non-shared mutations after removal of SNPs
Green shade = unique; red shade or no shade = shared (red shade is for convenience only for certain coding regions)
HUGO		WM9 subclones 1F, 2R, 3F, 3R, 5F
		1F					2R					3F					3R					5F
ANK2		chr4	114293827	A	T																	chr4	114135135	A	T
APC
COL11A1		chr1	103435742	G	A		chr1	103435742	G	A		chr1	103435742	G	A		chr1	103471456	CCATCAT	C,CCAT		chr1	103435742	G	A
																	chr1	103435742	G	A
DNAH10		chr12	124289492	C	T		chr12	124289492	C	T		chr12	124289492	C	T		chr12	124283734	G	T		chr12	124283734	G	T
																	chr12	124283736	G	T		chr12	124289492	C	T
																	chr12	124325807	G	A
																	chr12	124289492	C	T
DNAH11		chr7	21941451	C	T		chr7	21941451	C	T		chr7	21941451	C	T		chr7	21941451	C	T		chr7	21941451	C	T
		chr7	21945865	T	C		chr7	21945865	T	C		chr7	21945865	T	C		chr7	21945865	T	C		chr7	21945865	T	C
		chr7	21675667	T	C		chr7	21658818	T	A							chr7	21675667	T	C
																	chr7	21646057	G	T
DNAH3		chr16	21033339	G	A		chr16	21033339	G	A		chr16	21033339	G	A		chr16	21033339	G	A		chr16	21033339	G	A
DNAH5		chr5	13841043	A	C		chr5	13751336	C	T							chr5	13751336	C	T		chr5	13751336	C	T
		chr5	13807746	A	T		chr5	13841043	A	C		chr5	13751336	C	T		chr5	13841043	A	C		chr5	13841043	A	C
		chr5	13751336	C	T		chr5	13919297	C	T		chr5	13841043	A	C		chr5	13919297	C	T		chr5	13885248	T	C
		chr5	13919297	C	T		chr5	13692194	G	A		chr5	13919297	C	T		chr5	13692194	G	A		chr5	13919297	C	T
		chr5	13692194	G	A							chr5	13692194	G	A							chr5	13692194	G	A
DNAH7		chr2	196699122	G	A		chr2	196699122	G	A		chr2	196699122	G	A		chr2	196699122	G	A		chr2	196699122	G	A
							chr2	196771629	A	T
DNAH8		chr6	38897452	G	T							chr6	38697701	T	C
DSCAM		chr21	41710220	G	A		chr21	42218942	G	A		chr21	41710220	G	A		chr21	41710220	G	A		chr21	42080370	C	T
		chr21	42080489	G	A		chr21	41710220	G	A		chr21	42080489	G	A		chr21	42080489	G	A		chr21	41710220	G	A
							chr21	42080489	G	A												chr21	42080489	G	A
							chr21	41385292	G	T
DST		chr6	56323530	A	C
FAT3		chr11	92086783	G	A		chr11	92086783	G	A		chr11	92086783	G	A		chr11	92086783	G	A		chr11	92086783	G	A
FAT4		chr4	126373796	A	T												chr4	126373796	A	T
FBN2		chr5	127873898	A	C		chr5	127873898	A	C		chr5	127873898	A	C		chr5	127873898	A	C		chr5	127873898	A	C
		chr5	127873609	C	T
FLG		chr1	152285076	CACTG	C		chr1	152285076	CACTG	C		chr1	152285076	CACTG	C		chr1	152285076	CACTG	C		chr1	152285076	CACTG	C
		chr1	152276761	T	C												chr1	152276761	T	C
GPR98		chr5	90002220	C	CT		chr5	90002220	C	CT		chr5	90002220	C	CT		chr5	90002220	C	CT		chr5	90002220	C	CT
		chr5	90087051	G	A		chr5	90052379	G	A		chr5	90052379	G	A		chr5	90052379	G	A		chr5	90052379	G	A
		chr5	90052379	G	A		chr5	90087051	G	A		chr5	90087051	G	A		chr5	90087051	G	A		chr5	90087051	G	A
		chr5	89988512	C	T		chr5	89948347	G	A		chr5	89948347	G	A		chr5	89948347	G	A		chr5	89948347	G	A
		chr5	89948347	G	A		chr5	89988512	C	T		chr5	89988512	C	T		chr5	89988512	C	T		chr5	89988512	C	T
		chr5	90136780	C	T		chr5	90136780	C	T		chr5	90136780	C	T		chr5	90136780	C	T		chr5	90136780	C	T
MUC16		chr19	9003608	G	A		chr19	9054181	G	A		chr19	8999429	G	T		chr19	9054181	G	A		chr19	8999429	G	T
		chr19	9012937	A	G		chr19	8999429	G	T		chr19	9054181	G	A		chr19	8999429	G	T		chr19	9054181	G	A
		chr19	8999429	G	T		chr19	9012937	A	G		chr19	9012937	A	G		chr19	9012937	A	G		chr19	9012937	A	G
		chr19	9054181	G	A		chr19	9002597	C	T		chr19	9024995	G	A		chr19	9024995	G	A		chr19	9009750	G	T
		chr19	8999366	A	C		chr19	9024995	G	A		chr19	9024998	C	T		chr19	9024998	C	T		chr19	9012947	G	A
		chr19	9056460	G	A		chr19	9024998	C	T		chr19	9009750	G	T		chr19	9009750	G	T		chr19	9019295	A	G
		chr19	9015409	G	A		chr19	9009750	G	T		chr19	9012947	G	A		chr19	9012947	G	A		chr19	9019306	T	A
		chr19	9009358	G	A		chr19	9012947	G	A		chr19	9019295	A	G		chr19	9002676	A	G		chr19	9019315	A	C
		chr19	8999443	T	C		chr19	9019306	T	A		chr19	9019306	T	A		chr19	9019295	A	G		chr19	9019313	C	G
		chr19	9009356	A	G		chr19	9019315	A	C		chr19	9019313	C	G		chr19	9019306	T	A		chr19	8996503	G	A
		chr19	8993401	T	G		chr19	9019313	C	G		chr19	8996503	G	A		chr19	9019315	A	C		chr19	9019320	C	G
		chr19	9009349	C	G		chr19	8996503	G	A		chr19	9019320	C	G		chr19	9019313	C	G		chr19	9016708	T	G
		chr19	9015382	C	T		chr19	9019320	C	G		chr19	8993048	C	G		chr19	8996503	G	A		chr19	8993048	C	G
		chr19	8993426	C	T		chr19	8993048	C	G		chr19	8993041	A	G		chr19	9019320	C	G		chr19	8993041	A	G
		chr19	9015374	C	A		chr19	8993041	A	G		chr19	8993033	T	G		chr19	8993048	C	G		chr19	8993033	T	G
		chr19	9009581	C	T		chr19	8993033	T	G		chr19	9019348	A	G		chr19	8993041	A	G		chr19	9019348	A	G
		chr19	8993452	A	G		chr19	9019348	A	G		chr19	8993036	G	T		chr19	8993033	T	G		chr19	8993036	G	T
		chr19	8993450	A	C		chr19	8993036	G	T		chr19	9019352	T	C		chr19	9019348	A	G		chr19	9019352	T	C
		chr19	9009331	C	T		chr19	9019352	T	C		chr19	9019353	G	T		chr19	8993036	G	T		chr19	9019353	G	T
		chr19	9071727	T	G		chr19	9019353	G	T		chr19	8993020	T	C		chr19	9019352	T	C		chr19	8993020	T	C
		chr19	9009627	G	A		chr19	8993020	T	C		chr19	9009239	A	G		chr19	9019353	G	T		chr19	8992980	C	G
		chr19	9009325	A	T		chr19	9008342	A	G		chr19	9018539	C	T		chr19	8993020	T	C		chr19	8992981	T	G
		chr19	9009323	C	A		chr19	9009239	A	G		chr19	9009690	C	T		chr19	8992980	C	G		chr19	9005204	G	T
		chr19	9024844	T	C		chr19	9009690	C	T		chr19	9009254	A	G		chr19	8992988	G	A		chr19	8992988	G	A
		chr19	9024845	C	T		chr19	9009254	A	G		chr19	9009244	T	C		chr19	8992971	T	G		chr19	8992972	A	G
		chr19	9024843	T	C		chr19	9009244	T	C		chr19	9012913	G	A		chr19	9008356	T	G		chr19	8992971	T	G
		chr19	9024855	G	A		chr19	9012913	G	A		chr19	9012909	G	A		chr19	9008342	A	G		chr19	9008356	T	G
		chr19	9009305	G	A		chr19	9012909	G	A		chr19	9069592	T	A		chr19	9008354	G	A		chr19	9008342	A	G
		chr19	9024856	T	G		chr19	9009663	A	G		chr19	9069580	G	A		chr19	9008365	A	G		chr19	9008354	G	A
		chr19	9069580	G	A		chr19	9069580	G	A		chr19	9024856	T	G		chr19	9009239	A	G		chr19	9008365	A	G
		chr19	9069592	T	A		chr19	9024856	T	G		chr19	9009305	G	A		chr19	9009690	C	T		chr19	9008320	C	T
		chr19	9012909	G	A		chr19	9009305	G	A		chr19	9024855	G	A		chr19	9009254	A	G		chr19	9061561	T	A
		chr19	9008303	G	A		chr19	9024855	G	A		chr19	9009652	C	T		chr19	9009244	T	C		chr19	9009239	A	G
		chr19	9008290	T	C		chr19	8997482	C	T		chr19	9024843	T	C		chr19	9012913	G	A		chr19	9009690	C	T
		chr19	9009244	T	C		chr19	8997481	C	A		chr19	9024845	C	T		chr19	9012909	G	A		chr19	9009254	A	G
		chr19	9009254	A	G		chr19	9009652	C	T		chr19	9024844	T	C		chr19	9069592	T	A		chr19	9009244	T	C
		chr19	9009239	A	G		chr19	9024843	T	C		chr19	9009323	C	A		chr19	9009663	A	G		chr19	9008290	T	C
		chr19	9008365	A	G		chr19	9024845	C	T		chr19	9009630	G	T		chr19	9069580	G	A		chr19	9008303	G	A
		chr19	9008354	G	A		chr19	9024844	T	C		chr19	9009627	G	A		chr19	9024856	T	G		chr19	9012909	G	A
		chr19	9008342	A	G		chr19	9009323	C	A		chr19	9012898	G	A		chr19	9009305	G	A		chr19	9069592	T	A
		chr19	9008356	T	G		chr19	9009325	A	T		chr19	9012897	A	C		chr19	9024855	G	A		chr19	9009663	A	G
		chr19	8992971	T	G		chr19	9009630	G	T		chr19	9012896	C	G		chr19	9009652	C	T		chr19	9069580	G	A
		chr19	8992988	G	A		chr19	9009627	G	A		chr19	9009637	T	C		chr19	9024843	T	C		chr19	9024856	T	G
		chr19	9005204	G	T		chr19	9012898	G	A		chr19	9071727	T	G		chr19	9024845	C	T		chr19	9009305	G	A
		chr19	8992980	C	G		chr19	9012897	A	C		chr19	8993450	A	C		chr19	9024844	T	C		chr19	9024855	G	A
		chr19	8993020	T	C		chr19	9012896	C	G		chr19	8993452	A	G		chr19	9009323	C	A		chr19	8997482	C	T
		chr19	9019353	G	T		chr19	9009637	T	C		chr19	9006422	G	A		chr19	9009325	A	T		chr19	8997481	C	A
		chr19	9019352	T	C		chr19	9018416	T	A		chr19	9009343	A	G		chr19	9009630	G	T		chr19	9009652	C	T
		chr19	8993036	G	T		chr19	9009331	C	T		chr19	9009581	C	T		chr19	9009627	G	A		chr19	9024843	T	C
		chr19	9019348	A	G		chr19	9006422	G	A		chr19	9015374	C	A		chr19	9012896	C	G		chr19	9024845	C	T
		chr19	8993033	T	G		chr19	9009581	C	T		chr19	9006425	A	G		chr19	9009637	T	C		chr19	9024844	T	C
		chr19	8993041	A	G		chr19	9015374	C	A		chr19	8993426	C	T		chr19	9071727	T	G		chr19	9009323	C	A
		chr19	8993048	C	G		chr19	9006425	A	G		chr19	9015382	C	T		chr19	9009331	C	T		chr19	9009325	A	T
		chr19	9019320	C	G		chr19	9015382	C	T		chr19	9009349	C	G		chr19	8993450	A	C		chr19	9009630	G	T
		chr19	8996503	G	A		chr19	8999443	T	C		chr19	9009356	A	G		chr19	8993452	A	G		chr19	9009627	G	A
		chr19	9019313	C	G		chr19	9009358	G	A		chr19	8999443	T	C		chr19	9006422	G	A		chr19	9012897	A	C
		chr19	9019315	A	C		chr19	9056460	G	A		chr19	9009358	G	A		chr19	9009581	C	T		chr19	9012896	C	G
		chr19	9019306	T	A		chr19	8999366	A	C		chr19	9015409	G	A		chr19	9006425	A	G		chr19	9009637	T	C
		chr19	9019295	A	G		chr19	9067047	C	T		chr19	9056460	G	A		chr19	9006392	C	T		chr19	9071727	T	G
		chr19	9009750	G	T		chr19	8997499	G	A		chr19	8999366	A	C		chr19	9012832	T	G		chr19	9000170	A	G
		chr19	9024995	G	A		chr19	9021069	C	T		chr19	8993449	C	G		chr19	9009356	A	G		chr19	9009331	C	T
		chr19	8993443	C	T		chr19	9060904	C	T		chr19	8993443	C	T		chr19	8999443	T	C		chr19	8993450	A	C
		chr19	8993449	C	G							chr19	8999462	C	T		chr19	9009358	G	A		chr19	8993452	A	G
		chr19	9060904	C	T							chr19	9060904	C	T		chr19	9056460	G	A		chr19	9000185	A	G
																	chr19	8999366	A	C		chr19	9006422	G	A
																	chr19	8993449	C	G		chr19	9000187	C	T
																	chr19	8993443	C	T		chr19	9009581	C	T
																	chr19	8999468	C	G		chr19	9015374	C	A
																	chr19	8999462	C	T		chr19	9000194	G	A
																	chr19	9021069	C	T		chr19	9006425	A	G
																	chr19	9060904	C	T		chr19	8993426	C	T
																						chr19	9006392	C	T
																						chr19	9015382	C	T
																						chr19	8999456	C	T
																						chr19	8999458	G	T
																						chr19	9009356	A	G
																						chr19	8999443	T	C
																						chr19	9009358	G	A
																						chr19	9015409	G	A
																						chr19	9056460	G	A
																						chr19	8999366	A	C
																						chr19	9000169	C	T
																						chr19	8993449	C	G
																						chr19	8993443	C	T
																						chr19	8999468	C	G
																						chr19	8999462	C	T
																						chr19	9060904	C	T
MUC17		chr7	100681704	G	A		chr7	100681704	G	A		chr7	100681704	G	A		chr7	100681704	G	A		chr7	100681704	G	A
MUC4		chr3	195506171	C	T		chr3	195508902	C	G		chr3	195514157	A	T		chr3	195506505	G	A		chr3	195514566	A	G
		chr3	195506505	G	A		chr3	195514566	A	G		chr3	195512316	C	G		chr3	195514566	A	G		chr3	195510614	T	C
		chr3	195512107	T	A		chr3	195510396	A	G		chr3	195514211	T	C		chr3	195506918	T	A		chr3	195510396	A	G
		chr3	195512042	T	C		chr3	195512316	C	G		chr3	195514228	G	A		chr3	195508523	C	T		chr3	195508902	C	G
		chr3	195505849	G	A		chr3	195506499	G	A		chr3	195514437	G	A		chr3	195514228	G	A		chr3	195510538	G	A
		chr3	195507827	G	A		chr3	195514437	G	A		chr3	195510563	G	T		chr3	195514437	G	A		chr3	195512316	C	G
		chr3	195507846	C	G		chr3	195510563	G	T		chr3	195514728	T	A		chr3	195510563	G	T		chr3	195514437	G	A
		chr3	195512355	C	T		chr3	195514728	T	A		chr3	195513975	A	T		chr3	195514728	T	A		chr3	195510563	G	T
		chr3	195510912	T	A		chr3	195510492	C	A		chr3	195506523	T	C		chr3	195506520	T	C		chr3	195514728	T	A
		chr3	195509861	A	G		chr3	195510423	A	G		chr3	195506522	C	A		chr3	195506946	T	G		chr3	195510492	C	A
		chr3	195508558	A	T		chr3	195513975	A	T		chr3	195506722	G	A		chr3	195507694	A	G		chr3	195508758	C	G
		chr3	195508093	T	G		chr3	195510613	C	T		chr3	195508719	A	G		chr3	195508661	A	G		chr3	195506522	C	A
		chr3	195508548	C	G		chr3	195506522	C	A		chr3	195508716	A	G		chr3	195506267	C	T		chr3	195506946	T	G
		chr3	195515123	T	C		chr3	195506946	T	G		chr3	195508709	A	G		chr3	195505932	G	C		chr3	195508719	A	G
		chr3	195506421	A	G		chr3	195507694	A	T		chr3	195508670	C	G		chr3	195507399	C	G		chr3	195508670	C	G
		chr3	195515124	G	A		chr3	195508661	A	G		chr3	195508668	G	C		chr3	195507702	G	C		chr3	195508661	A	G
		chr3	195506826	A	G		chr3	195506267	C	T		chr3	195507694	A	G		chr3	195507398	C	T		chr3	195506267	C	T
		chr3	195506549	A	G		chr3	195505932	G	C		chr3	195508667	T	C		chr3	195506118	C	G		chr3	195505932	G	C
		chr3	195505909	C	T		chr3	195507399	C	G		chr3	195507443	T	C		chr3	195515031	G	A		chr3	195507399	C	G
		chr3	195507475	G	C		chr3	195507398	C	T		chr3	195508661	A	G		chr3	195505910	T	C		chr3	195507398	C	T
		chr3	195505910	T	C		chr3	195515031	G	A		chr3	195506267	C	T		chr3	195507475	G	C		chr3	195506118	C	G
		chr3	195506341	C	T		chr3	195506341	C	T		chr3	195505932	G	C		chr3	195505909	C	T		chr3	195515031	G	A
		chr3	195506342	T	C		chr3	195505910	T	C		chr3	195507398	C	T		chr3	195506421	A	G		chr3	195505910	T	C
		chr3	195515031	G	A		chr3	195505909	C	T		chr3	195506118	C	G		chr3	195506434	G	A		chr3	195507475	G	C
		chr3	195507398	C	T		chr3	195506549	A	G		chr3	195515031	G	A		chr3	195509861	A	G		chr3	195505909	C	T
		chr3	195507399	C	G		chr3	195506598	G	C		chr3	195505910	T	C		chr3	195510912	T	A		chr3	195506421	A	G
		chr3	195505932	G	C		chr3	195515123	T	C		chr3	195507475	G	C		chr3	195507846	C	G		chr3	195506434	G	A
		chr3	195506267	C	T		chr3	195508548	C	G		chr3	195505909	C	T		chr3	195507827	G	A		chr3	195509861	A	G
		chr3	195508661	A	G		chr3	195508093	T	G		chr3	195506421	A	G		chr3	195507844	G	A		chr3	195510912	T	A
		chr3	195507443	T	C		chr3	195509861	A	G		chr3	195506434	G	A		chr3	195505849	G	A		chr3	195512355	C	T
		chr3	195508667	T	C		chr3	195510912	T	A		chr3	195508548	C	G		chr3	195512042	T	C		chr3	195507846	C	G
		chr3	195508670	C	G		chr3	195507846	C	G		chr3	195509861	A	G		chr3	195512107	T	A		chr3	195507827	G	A
		chr3	195508716	A	G		chr3	195507827	G	A		chr3	195510912	T	A		chr3	195505836	G	C		chr3	195507844	G	A
		chr3	195506946	T	G		chr3	195507844	G	A		chr3	195512355	C	T		chr3	195508108	G	A		chr3	195505849	G	A
		chr3	195506522	C	A		chr3	195505849	G	A		chr3	195507846	C	G		chr3	195507228	G	C		chr3	195508284	C	G
		chr3	195506520	T	C		chr3	195508284	C	G		chr3	195507827	G	A		chr3	195511959	G	A		chr3	195512042	T	C
		chr3	195506507	C	T		chr3	195512042	T	C		chr3	195507844	G	A		chr3	195507762	T	G		chr3	195512107	T	A
		chr3	195506516	T	A		chr3	195513076	C	G		chr3	195512042	T	C		chr3	195509171	G	A		chr3	195492327	T	G
		chr3	195510610	A	G		chr3	195512107	T	A		chr3	195512107	T	A		chr3	195507262	T	G		chr3	195505762	A	G
		chr3	195510492	C	G		chr3	195478056	A	C		chr3	195505836	G	C		chr3	195509676	C	G		chr3	195505836	G	C
		chr3	195510563	G	T		chr3	195505762	A	G		chr3	195508108	G	A		chr3	195510192	A	C		chr3	195508108	G	A
		chr3	195514453	C	A		chr3	195505836	G	C		chr3	195507228	G	C		chr3	195507717	G	T		chr3	195507228	G	C
		chr3	195506499	G	A		chr3	195508108	G	A		chr3	195511959	G	A		chr3	195506076	C	G		chr3	195511959	G	A
		chr3	195506370	T	G		chr3	195508070	C	T		chr3	195507762	T	G		chr3	195509331	C	A		chr3	195507762	T	G
		chr3	195506606	C	G		chr3	195508416	C	A		chr3	195509171	G	A		chr3	195506370	T	G		chr3	195509171	G	A
		chr3	195509331	C	A		chr3	195511959	G	A		chr3	195507262	T	G		chr3	195510341	A	G		chr3	195507262	T	G
		chr3	195507717	G	T		chr3	195507762	T	G		chr3	195509676	C	G		chr3	195506499	G	A		chr3	195509676	C	G
		chr3	195510192	A	C		chr3	195509171	G	A		chr3	195510192	A	C		chr3	195508986	G	A		chr3	195510192	A	C
		chr3	195509676	C	G		chr3	195509676	C	G		chr3	195507717	G	T		chr3	195508510	A	T		chr3	195507717	G	T
		chr3	195507262	T	G		chr3	195510192	A	C		chr3	195506076	C	G		chr3	195515134	G	T		chr3	195506370	T	G
		chr3	195507762	T	G		chr3	195507717	G	T		chr3	195506370	T	G		chr3	195508500	G	C		chr3	195510341	A	G
		chr3	195511959	G	A		chr3	195509331	C	A		chr3	195510341	A	G		chr3	195507379	G	C		chr3	195506499	G	A
		chr3	195507228	G	C		chr3	195506370	T	G		chr3	195506499	G	A							chr3	195508986	G	A
		chr3	195508108	G	A		chr3	195510341	A	G		chr3	195508986	G	A							chr3	195508510	A	G
		chr3	195505836	G	C		chr3	195508986	G	A		chr3	195515134	G	T							chr3	195515134	G	T
		chr3	195507379	G	C		chr3	195508500	G	C		chr3	195508500	G	C							chr3	195508500	G	C
		chr3	195508500	G	C		chr3	195507379	G	C		chr3	195507379	G	C							chr3	195507379	G	C
		chr3	195515134	G	T
		chr3	195508986	G	A
NEB		chr2	152396968	A	T		chr2	152473986	C	A		chr2	152473986	C	A		chr2	152473986	C	A		chr2	152473986	C	A
		chr2	152422251	C	T		chr2	152422251	C	T		chr2	152396968	A	T		chr2	152422251	C	T		chr2	152396968	A	T
												chr2	152422251	C	T							chr2	152422251	C	T
NEFH		chr22	29885644	C	A		chr22	29885722	T	A							chr22	29885722	T	A
							chr22	29876744	G	T
							chr22	29876747	C	T
NF1												chr17	29702044	ATAT	A		chr17	29702044	ATAT	A		chr17	29702044	ATAT	A
																	chr17	29670106	A	G
																	chr17	29422400	T	G
PCDH15		chr10	56106259	G	A		chr10	56106259	G	A		chr10	56106259	G	A		chr10	56106259	G	A		chr10	56106259	G	A
		chr10	55588311	T	A		chr10	56423978	G	A		chr10	55588311	T	A		chr10	55588311	T	A		chr10	55588311	T	A
PCDHAC2
PCDHGC5
PCLO		chr7	82583009	T	A		chr7	82784516	G	C		chr7	82583024	A	G		chr7	82583009	T	A		chr7	82586276	G	A
		chr7	82585035	G	A		chr7	82586276	G	A		chr7	82586276	G	A		chr7	82784516	G	C		chr7	82584393	G	A
		chr7	82584393	G	A		chr7	82584393	G	A		chr7	82584393	G	A		chr7	82586276	G	A		chr7	82585035	G	A
		chr7	82586276	G	A		chr7	82585035	G	A		chr7	82585035	G	A		chr7	82584393	G	A		chr7	82435059	T	A
		chr7	82435059	T	A							chr7	82435059	T	A		chr7	82585035	G	A
																	chr7	82435059	T	A
PKHD1
PLEC
RELN		chr7	103112428	A	G		chr7	103185705	G	A		chr7	103185705	G	A		chr7	103185705	G	A		chr7	103185705	G	A
		chr7	103185705	G	A
SPTA1		chr1	158656347	C	CAG,CAGAG		chr1	158656347	C	CAG,CAGAG		chr1	158656347	C	CAG,CAGAG		chr1	158637865	GAAA	GA,G		chr1	158656347	C	CAG,CAGAG
																	chr1	158656347	C	CAG,CAGAG		chr1	158597413	A	T
																	chr1	158627254	A	C
SPTAN1
SSPO		chr7	149505413	C	T		chr7	149488140	A	C		chr7	149528187	A	C		chr7	149528187	A	C		chr7	149505413	C	T
		chr7	149528187	A	C		chr7	149505413	C	T		chr7	149505413	C	T		chr7	149505413	C	T
		chr7	149518176	C	A		chr7	149509545	T	G		chr7	149489053	G	C
		chr7	149487358	A	G
SYNE1		chr6	152629772	G	A		chr6	152629772	G	T							chr6	152629772	G	A		chr6	152629772	G	T
																	chr6	152443528	C	T
SYNE2		chr14	64469523	C	A																	chr14	64469523	C	A
																						chr14	64653315	A	T
TTN		chr2	179542062	C	CATAT		chr2	179542062	C	CATAT		chr2	179542062	C	CAT,CATAT		chr2	179542062	C	CAT,CATAT		chr2	179542062	C	CAT,CATAT
		chr2	179542009	C	T		chr2	179542009	C	T		chr2	179542009	C	T		chr2	179542009	C	T		chr2	179542009	C	T
		chr2	179643870	G	A		chr2	179518642	G	T		chr2	179407763	CT	C		chr2	179475125	A	G		chr2	179518642	G	T
		chr2	179613036	G	A		chr2	179517154	T	C		chr2	179475125	A	G		chr2	179414228	C	A		chr2	179475125	A	G
		chr2	179414228	C	A		chr2	179414228	C	A		chr2	179414228	C	A		chr2	179613036	G	A		chr2	179414228	C	A
		chr2	179475125	A	G		chr2	179613036	G	A		chr2	179613036	G	A		chr2	179643870	G	A		chr2	179613036	G	A
		chr2	179591878	G	A		chr2	179643870	G	A		chr2	179643870	G	A		chr2	179538445	G	A		chr2	179643870	G	A
		chr2	179432900	G	T		chr2	179538445	G	A		chr2	179538445	G	A		chr2	179580492	C	T		chr2	179534421	A	G
		chr2	179578849	T	A		chr2	179580492	C	T		chr2	179580492	C	T		chr2	179466756	A	C		chr2	179538445	G	A
		chr2	179580492	C	T		chr2	179432900	G	T		chr2	179432900	G	T		chr2	179432900	G	T		chr2	179400585	G	A
		chr2	179538445	G	A		chr2	179591878	G	A		chr2	179591878	G	A		chr2	179591878	G	A		chr2	179580492	C	T
		chr2	179572283	C	T		chr2	179572283	C	T		chr2	179572283	C	T		chr2	179572283	C	T		chr2	179432900	G	T
																						chr2	179591878	G	A
																						chr2	179647591	A	T
																						chr2	179572283	C	T
XIRP2							chr2	168103789	G	A		chr2	168103789	G	A		chr2	168103789	G	A		chr2	168103789	G	A
							chr2	168104782	C	A												chr2	168104782	C	A
							chr2	168104776	C	A												chr2	168104776	C	A

## Sheet: PROVEAN Input, unique variants
1F
5	13807746	A	T
6	38897452	G	T
6	56323530	A	C
5	127873609	C	T
19	9003608	G	A
19	8993401	T	G
3	195506171	C	T
3	195508558	A	T
3	195515124	G	A
3	195506826	A	G
3	195506342	T	C
3	195506507	C	T
3	195506516	T	A
3	195510610	A	G
3	195514453	C	A
3	195506606	C	G
7	103112428	A	G
7	149518176	C	A
7	149487358	A	G
2	179578849	T	A
2R
7	21658818	T	A
21	42218942	G	A
21	41385292	G	T
19	9002597	C	T
19	9018416	T	A
19	9067047	C	T
19	8997499	G	A
3	195510423	A	G
3	195510613	C	T
3	195506598	G	C
3	195513076	C	G
3	195478056	A	C
3	195508070	C	T
3	195508416	C	A
22	29876747	C	T
10	56423978	G	A
7	149488140	A	C
7	149509545	T	G
2	179517154	T	C
3F
6	38697701	T	C
19	9018539	C	T
19	9009343	A	G
3	195514157	A	T
3	195514211	T	C
3	195506523	T	C
3	195506722	G	A
3	195508709	A	G
3	195508668	G	C
7	82583024	A	G
7	149489053	G	C
2	179407763	CT	C
3R
19	9002676	A	G
19	9012832	T	G
3	195506918	T	A
3	195508523	C	T
3	195507702	G	C
17	29670106	A	G
17	29422400	T	G
1	158637865	GAAA	GA,G
1	158627254	A	C
6	152443528	C	T
2	179466756	A	C
5F
19	9016708	T	G
19	8992981	T	G
19	8992972	A	G
19	9008320	C	T
19	9061561	T	A
19	9000170	A	G
19	9000185	A	G
19	9000187	C	T
19	9000194	G	A
19	8999456	C	T
19	8999458	G	T
19	9000169	C	T
3	195510614	T	C
3	195510538	G	A
3	195508758	C	G
3	195492327	T	G
1	158597413	A	T
14	64653315	A	T
2	179534421	A	G
2	179400585	G	A
2	179647591	A	T

## Sheet: PROVEAN output, unique var
Results: deleterious amino acids for unique variants:
High phalloidin binding: 1F, 3F		Low phalloidin: 2R, 3R, 5F
1F	3F	2R	HUGO	3R	HUGO	5F	HUGO
0	0	1	DNAH11	1	DNAH11	1	MUC16
		1	MUC16	1	MUC16
				1	TTN
PROVEAN output for unique variants for WM9 subclones; deleterious highlighted in red
Note: multiple protein IDs for the same protein; note protein ID with chromosome position to avoid double counting
#ROW_NO.	INPUT	PROTEIN_ID	LENGTH	STRAND	CODON_CHANGE	POS	RESIDUE_REF	RESIDUE_ALT	TYPE	SCORE	PREDICTION (cutoff=-2.5)	#SEQ	#CLUSTER	SCORE	PREDICTION (cutoff=0.05)	MEDIAN_INFO	#SEQ	dbSNP_ID	GENE_NAME
1	1F	input format error
2	4,114293827,A,T	record not found
3	5,13807746,A,T	ENSP00000265104	4624	-1	ATG A[T/A]C AAG	2614	I	N	Single AA Change	-0.15	Neutral	99	30	0.45	Tolerated	2.84	156		DNAH5
4	6,38897452,G,T	record not found
5	6,56323530,A,C	record not found
6	5,127873609,C,T	record not found
7	19,9003608,G,A	ENSP00000370334	1224	-1	CCT GG[C/T] TCC	184	G	G	Synonymous	0	Neutral	44	30	1	Tolerated	2.82	45		MUC16
7	19,9003608,G,A	ENSP00000381008	14507	-1	CCT GG[C/T] TCC	13344	G	G	Synonymous	0	Neutral	20	12	1	Tolerated	3.87	41		MUC16
7	19,9003608,G,A	ENSP00000444391	1330	-1	CCT GG[C/T] TCC	184	G	G	Synonymous	0	Neutral	44	30	1	Tolerated	2.78	44		MUC16
8	19,8993401,T,G	ENSP00000370334	1224	-1	TAC AC[A/C] CTG	714	T	T	Synonymous	0	Neutral	44	30	1	Tolerated	2.89	42		MUC16
8	19,8993401,T,G	ENSP00000370338	1148	-1	TAC AC[A/C] CTG	537	T	T	Synonymous	0	Neutral	44	30	1	Tolerated	2.83	43		MUC16
8	19,8993401,T,G	ENSP00000381008	14507	-1	TAC AC[A/C] CTG	13896	T	T	Synonymous	0	Neutral	20	12	1	Tolerated	4.08	41		MUC16
8	19,8993401,T,G	ENSP00000443071	670	-1	TAC AC[A/C] CTG	516	T	T	Synonymous	0	Neutral	45	30	1	Tolerated	2.83	42		MUC16
8	19,8993401,T,G	ENSP00000444391	1330	-1	TAC AC[A/C] CTG	736	T	T	Synonymous	0	Neutral	44	30	1	Tolerated	2.81	38		MUC16
9	3,195506171,C,T	ENSP00000417397	4442	-1	CAC [G/A]CC ACC	4094	A	T	Single AA Change	0.53	Neutral	37	30	1	Tolerated	3.67	7		MUC4
9	3,195506171,C,T	ENSP00000417498	5412	-1	CAC [G/A]CC ACC	4094	A	T	Single AA Change	0.77	Neutral	38	30	0.86	Tolerated	3.98	8		MUC4
9	3,195506171,C,T	ENSP00000417657	4458	-1	CAC [G/A]CC ACC	4094	A	T	Single AA Change	0.4	Neutral	37	30	1	Tolerated	3.67	7		MUC4
9	3,195506171,C,T	ENSP00000417722	4430	-1	CAC [G/A]CC ACC	4094	A	T	Single AA Change	0	Neutral	33	30	1	Tolerated	3.67	7		MUC4
9	3,195506171,C,T	ENSP00000417757	4430	-1	CAC [G/A]CC ACC	4094	A	T	Single AA Change	0	Neutral	33	30	1	Tolerated	3.67	7		MUC4
9	3,195506171,C,T	ENSP00000418306	4510	-1	CAC [G/A]CC ACC	4094	A	T	Single AA Change	0.57	Neutral	38	30	1	Tolerated	3.68	7		MUC4
9	3,195506171,C,T	ENSP00000419798	5070	-1	CAC [G/A]CC ACC	4094	A	T	Single AA Change	0.77	Neutral	38	30	NA	NA	NA	NA		MUC4
9	3,195506171,C,T	ENSP00000419989	4400	-1	CAC [G/A]CC ACC	4094	A	T	Single AA Change	0.53	Neutral	37	30	1	Tolerated	3.66	7		MUC4
9	3,195506171,C,T	ENSP00000420243	5360	-1	CAC [G/A]CC ACC	4094	A	T	Single AA Change	0.9	Neutral	38	30	0.827	Tolerated	3.69	9		MUC4
9	3,195506171,C,T	ENSP00000420439	4444	-1	CAC [G/A]CC ACC	4094	A	T	Single AA Change	0.53	Neutral	37	30	1	Tolerated	3.67	7		MUC4
10	3,195508558,A,T	ENSP00000417397	4442	-1	CTT C[T/A]T GTC	3298	L	H	Single AA Change	-0.19	Neutral	37	30	0.076	Tolerated	3.37	8		MUC4
10	3,195508558,A,T	ENSP00000417498	5412	-1	CTT C[T/A]T GTC	3298	L	H	Single AA Change	0.1	Neutral	38	30	0.018	Damaging	3.8	8		MUC4
10	3,195508558,A,T	ENSP00000417657	4458	-1	CTT C[T/A]T GTC	3298	L	H	Single AA Change	-0.16	Neutral	37	30	0.085	Tolerated	3.33	8		MUC4
10	3,195508558,A,T	ENSP00000417722	4430	-1	CTT C[T/A]T GTC	3298	L	H	Single AA Change	0.03	Neutral	33	30	0.072	Tolerated	3.37	8		MUC4
10	3,195508558,A,T	ENSP00000417757	4430	-1	CTT C[T/A]T GTC	3298	L	H	Single AA Change	0.03	Neutral	33	30	0.072	Tolerated	3.37	8		MUC4
10	3,195508558,A,T	ENSP00000418306	4510	-1	CTT C[T/A]T GTC	3298	L	H	Single AA Change	-0.26	Neutral	38	30	0.061	Tolerated	3.33	8		MUC4
10	3,195508558,A,T	ENSP00000419798	5070	-1	CTT C[T/A]T GTC	3298	L	H	Single AA Change	-0.03	Neutral	38	30	NA	NA	NA	NA		MUC4
10	3,195508558,A,T	ENSP00000419989	4400	-1	CTT C[T/A]T GTC	3298	L	H	Single AA Change	-0.16	Neutral	37	30	0.075	Tolerated	3.36	8		MUC4
10	3,195508558,A,T	ENSP00000420243	5360	-1	CTT C[T/A]T GTC	3298	L	H	Single AA Change	0.13	Neutral	38	30	0.017	Damaging	3.46	10		MUC4
10	3,195508558,A,T	ENSP00000420439	4444	-1	CTT C[T/A]T GTC	3298	L	H	Single AA Change	-0.16	Neutral	37	30	0.076	Tolerated	3.37	8		MUC4
11	3,195515124,G,A	ENSP00000417397	4442	-1	ACC GA[C/T] ACT	1109	D	D	Synonymous	0	Neutral	37	30	1	Tolerated	3.33	11		MUC4
11	3,195515124,G,A	ENSP00000417498	5412	-1	ACC GA[C/T] ACT	1109	D	D	Synonymous	0	Neutral	38	30	1	Tolerated	3.83	10		MUC4
11	3,195515124,G,A	ENSP00000417657	4458	-1	ACC GA[C/T] ACT	1109	D	D	Synonymous	0	Neutral	37	30	1	Tolerated	3.27	11		MUC4
11	3,195515124,G,A	ENSP00000417722	4430	-1	ACC GA[C/T] ACT	1109	D	D	Synonymous	0	Neutral	33	30	1	Tolerated	3.23	11		MUC4
11	3,195515124,G,A	ENSP00000417757	4430	-1	ACC GA[C/T] ACT	1109	D	D	Synonymous	0	Neutral	33	30	1	Tolerated	3.23	11		MUC4
11	3,195515124,G,A	ENSP00000418306	4510	-1	ACC GA[C/T] ACT	1109	D	D	Synonymous	0	Neutral	38	30	1	Tolerated	3.23	12		MUC4
11	3,195515124,G,A	ENSP00000419798	5070	-1	ACC GA[C/T] ACT	1109	D	D	Synonymous	0	Neutral	38	30	NA	NA	NA	NA		MUC4
11	3,195515124,G,A	ENSP00000419989	4400	-1	ACC GA[C/T] ACT	1109	D	D	Synonymous	0	Neutral	37	30	1	Tolerated	3.34	10		MUC4
11	3,195515124,G,A	ENSP00000420243	5360	-1	ACC GA[C/T] ACT	1109	D	D	Synonymous	0	Neutral	38	30	1	Tolerated	3.48	12		MUC4
11	3,195515124,G,A	ENSP00000420439	4444	-1	ACC GA[C/T] ACT	1109	D	D	Synonymous	0	Neutral	37	30	1	Tolerated	3.21	12		MUC4
12	3,195506826,A,G	ENSP00000417397	4442	-1	CCT GT[T/C] ACC	3875	V	V	Synonymous	0	Neutral	37	30	1	Tolerated	3.35	10		MUC4
12	3,195506826,A,G	ENSP00000417498	5412	-1	CCT GT[T/C] ACC	3875	V	V	Synonymous	0	Neutral	38	30	1	Tolerated	3.87	9		MUC4
12	3,195506826,A,G	ENSP00000417657	4458	-1	CCT GT[T/C] ACC	3875	V	V	Synonymous	0	Neutral	37	30	1	Tolerated	3.49	9		MUC4
12	3,195506826,A,G	ENSP00000417722	4430	-1	CCT GT[T/C] ACC	3875	V	V	Synonymous	0	Neutral	33	30	1	Tolerated	3.35	10		MUC4
12	3,195506826,A,G	ENSP00000417757	4430	-1	CCT GT[T/C] ACC	3875	V	V	Synonymous	0	Neutral	33	30	1	Tolerated	3.35	10		MUC4
12	3,195506826,A,G	ENSP00000418306	4510	-1	CCT GT[T/C] ACC	3875	V	V	Synonymous	0	Neutral	38	30	1	Tolerated	3.48	9		MUC4
12	3,195506826,A,G	ENSP00000419798	5070	-1	CCT GT[T/C] ACC	3875	V	V	Synonymous	0	Neutral	38	30	NA	NA	NA	NA		MUC4
12	3,195506826,A,G	ENSP00000419989	4400	-1	CCT GT[T/C] ACC	3875	V	V	Synonymous	0	Neutral	37	30	1	Tolerated	3.33	10		MUC4
12	3,195506826,A,G	ENSP00000420243	5360	-1	CCT GT[T/C] ACC	3875	V	V	Synonymous	0	Neutral	38	30	1	Tolerated	3.64	10		MUC4
12	3,195506826,A,G	ENSP00000420439	4444	-1	CCT GT[T/C] ACC	3875	V	V	Synonymous	0	Neutral	37	30	1	Tolerated	3.35	10		MUC4
13	3,195506342,T,C	ENSP00000417397	4442	-1	ACC [A/G]GC ACT	4037	S	G	Single AA Change	-0.88	Neutral	37	30	0.517	Tolerated	3.35	9		MUC4
13	3,195506342,T,C	ENSP00000417498	5412	-1	ACC [A/G]GC ACT	4037	S	G	Single AA Change	-1.23	Neutral	38	30	0.547	Tolerated	3.88	8		MUC4
13	3,195506342,T,C	ENSP00000417657	4458	-1	ACC [A/G]GC ACT	4037	S	G	Single AA Change	-1.18	Neutral	37	30	0.489	Tolerated	3.49	8		MUC4
13	3,195506342,T,C	ENSP00000417722	4430	-1	ACC [A/G]GC ACT	4037	S	G	Single AA Change	-0.67	Neutral	33	30	0.516	Tolerated	3.35	9		MUC4
13	3,195506342,T,C	ENSP00000417757	4430	-1	ACC [A/G]GC ACT	4037	S	G	Single AA Change	-0.67	Neutral	33	30	0.516	Tolerated	3.35	9		MUC4
13	3,195506342,T,C	ENSP00000418306	4510	-1	ACC [A/G]GC ACT	4037	S	G	Single AA Change	-1.08	Neutral	38	30	0.477	Tolerated	3.49	8		MUC4
13	3,195506342,T,C	ENSP00000419798	5070	-1	ACC [A/G]GC ACT	4037	S	G	Single AA Change	-1.47	Neutral	38	30	NA	NA	NA	NA		MUC4
13	3,195506342,T,C	ENSP00000419989	4400	-1	ACC [A/G]GC ACT	4037	S	G	Single AA Change	-0.88	Neutral	37	30	0.521	Tolerated	3.34	9		MUC4
13	3,195506342,T,C	ENSP00000420243	5360	-1	ACC [A/G]GC ACT	4037	S	G	Single AA Change	-1.47	Neutral	38	30	0.543	Tolerated	3.65	9		MUC4
13	3,195506342,T,C	ENSP00000420439	4444	-1	ACC [A/G]GC ACT	4037	S	G	Single AA Change	-0.88	Neutral	37	30	0.516	Tolerated	3.35	9		MUC4
14	3,195506507,C,T	ENSP00000417397	4442	-1	CAC [G/A]CC ACC	3982	A	T	Single AA Change	0.01	Neutral	37	30	1	Tolerated	3.22	12		MUC4
14	3,195506507,C,T	ENSP00000417498	5412	-1	CAC [G/A]CC ACC	3982	A	T	Single AA Change	0.15	Neutral	38	30	0.602	Tolerated	3.81	11		MUC4
14	3,195506507,C,T	ENSP00000417657	4458	-1	CAC [G/A]CC ACC	3982	A	T	Single AA Change	0.18	Neutral	37	30	1	Tolerated	3.39	11		MUC4
14	3,195506507,C,T	ENSP00000417722	4430	-1	CAC [G/A]CC ACC	3982	A	T	Single AA Change	0.03	Neutral	33	30	1	Tolerated	3.22	12		MUC4
14	3,195506507,C,T	ENSP00000417757	4430	-1	CAC [G/A]CC ACC	3982	A	T	Single AA Change	0.03	Neutral	33	30	1	Tolerated	3.22	12		MUC4
14	3,195506507,C,T	ENSP00000418306	4510	-1	CAC [G/A]CC ACC	3982	A	T	Single AA Change	0.29	Neutral	38	30	1	Tolerated	3.38	11		MUC4
14	3,195506507,C,T	ENSP00000419798	5070	-1	CAC [G/A]CC ACC	3982	A	T	Single AA Change	0.12	Neutral	38	30	NA	NA	NA	NA		MUC4
14	3,195506507,C,T	ENSP00000419989	4400	-1	CAC [G/A]CC ACC	3982	A	T	Single AA Change	0.01	Neutral	37	30	1	Tolerated	3.2	12		MUC4
14	3,195506507,C,T	ENSP00000420243	5360	-1	CAC [G/A]CC ACC	3982	A	T	Single AA Change	0.28	Neutral	38	30	1	Tolerated	3.55	12		MUC4
14	3,195506507,C,T	ENSP00000420439	4444	-1	CAC [G/A]CC ACC	3982	A	T	Single AA Change	0.01	Neutral	37	30	1	Tolerated	3.22	12		MUC4
15	3,195506516,T,A	ENSP00000417397	4442	-1	TCC [A/T]CA GGT	3979	T	S	Single AA Change	-0.8	Neutral	37	30	0.39	Tolerated	3.24	11		MUC4
15	3,195506516,T,A	ENSP00000417498	5412	-1	TCC [A/T]CA GGT	3979	T	S	Single AA Change	0	Neutral	38	30	0.416	Tolerated	3.82	10		MUC4
15	3,195506516,T,A	ENSP00000417657	4458	-1	TCC [A/T]CA GGT	3979	T	S	Single AA Change	-0.6	Neutral	37	30	0.223	Tolerated	3.4	10		MUC4
15	3,195506516,T,A	ENSP00000417722	4430	-1	TCC [A/T]CA GGT	3979	T	S	Single AA Change	-0.57	Neutral	33	30	0.387	Tolerated	3.25	11		MUC4
15	3,195506516,T,A	ENSP00000417757	4430	-1	TCC [A/T]CA GGT	3979	T	S	Single AA Change	-0.57	Neutral	33	30	0.387	Tolerated	3.25	11		MUC4
15	3,195506516,T,A	ENSP00000418306	4510	-1	TCC [A/T]CA GGT	3979	T	S	Single AA Change	-0.5	Neutral	38	30	0.184	Tolerated	3.39	10		MUC4
15	3,195506516,T,A	ENSP00000419798	5070	-1	TCC [A/T]CA GGT	3979	T	S	Single AA Change	-0.13	Neutral	38	30	NA	NA	NA	NA		MUC4
15	3,195506516,T,A	ENSP00000419989	4400	-1	TCC [A/T]CA GGT	3979	T	S	Single AA Change	-1.03	Neutral	37	30	0.393	Tolerated	3.22	11		MUC4
15	3,195506516,T,A	ENSP00000420243	5360	-1	TCC [A/T]CA GGT	3979	T	S	Single AA Change	-0.2	Neutral	38	30	0.289	Tolerated	3.56	11		MUC4
15	3,195506516,T,A	ENSP00000420439	4444	-1	TCC [A/T]CA GGT	3979	T	S	Single AA Change	-0.8	Neutral	37	30	0.388	Tolerated	3.25	11		MUC4
16	3,195510610,A,G	ENSP00000417397	4442	-1	AGC C[T/C]T TCC	2614	L	P	Single AA Change	-0.78	Neutral	37	30	0.089	Tolerated	3.54	10		MUC4
16	3,195510610,A,G	ENSP00000417498	5412	-1	AGC C[T/C]T TCC	2614	L	P	Single AA Change	-0.25	Neutral	38	30	0.201	Tolerated	4.32	7		MUC4
16	3,195510610,A,G	ENSP00000417657	4458	-1	AGC C[T/C]T TCC	2614	L	P	Single AA Change	-0.78	Neutral	37	30	0.138	Tolerated	3.45	11		MUC4
16	3,195510610,A,G	ENSP00000417722	4430	-1	AGC C[T/C]T TCC	2614	L	P	Single AA Change	-0.97	Neutral	33	30	0.087	Tolerated	3.51	10		MUC4
16	3,195510610,A,G	ENSP00000417757	4430	-1	AGC C[T/C]T TCC	2614	L	P	Single AA Change	-0.97	Neutral	33	30	0.087	Tolerated	3.51	10		MUC4
16	3,195510610,A,G	ENSP00000418306	4510	-1	AGC C[T/C]T TCC	2614	L	P	Single AA Change	-0.28	Neutral	38	30	0.133	Tolerated	3.47	11		MUC4
16	3,195510610,A,G	ENSP00000419798	5070	-1	AGC C[T/C]T TCC	2614	L	P	Single AA Change	-0.12	Neutral	38	30	NA	NA	NA	NA		MUC4
16	3,195510610,A,G	ENSP00000419989	4400	-1	AGC C[T/C]T TCC	2614	L	P	Single AA Change	-0.54	Neutral	37	30	0.089	Tolerated	3.53	10		MUC4
16	3,195510610,A,G	ENSP00000420243	5360	-1	AGC C[T/C]T TCC	2614	L	P	Single AA Change	-0.18	Neutral	38	30	0.14	Tolerated	3.93	9		MUC4
16	3,195510610,A,G	ENSP00000420439	4444	-1	AGC C[T/C]T TCC	2614	L	P	Single AA Change	-0.78	Neutral	37	30	0.087	Tolerated	3.51	10		MUC4
17	3,195514453,C,A	ENSP00000417397	4442	-1	ACT A[G/T]C CCT	1333	S	I	Single AA Change	0	Neutral	37	30	0.039	Damaging	3.31	9		MUC4
17	3,195514453,C,A	ENSP00000417498	5412	-1	ACT A[G/T]C CCT	1333	S	I	Single AA Change	-0.2	Neutral	38	30	0.004	Damaging	3.74	7		MUC4
17	3,195514453,C,A	ENSP00000417657	4458	-1	ACT A[G/T]C CCT	1333	S	I	Single AA Change	-0.07	Neutral	37	30	0.04	Damaging	3.33	9		MUC4
17	3,195514453,C,A	ENSP00000417722	4430	-1	ACT A[G/T]C CCT	1333	S	I	Single AA Change	-0.47	Neutral	33	30	0.059	Tolerated	3.31	9		MUC4
17	3,195514453,C,A	ENSP00000417757	4430	-1	ACT A[G/T]C CCT	1333	S	I	Single AA Change	-0.47	Neutral	33	30	0.059	Tolerated	3.31	9		MUC4
17	3,195514453,C,A	ENSP00000418306	4510	-1	ACT A[G/T]C CCT	1333	S	I	Single AA Change	0.23	Neutral	38	30	0.023	Damaging	3.36	8		MUC4
17	3,195514453,C,A	ENSP00000419798	5070	-1	ACT A[G/T]C CCT	1333	S	I	Single AA Change	-0.2	Neutral	38	30	NA	NA	NA	NA		MUC4
17	3,195514453,C,A	ENSP00000419989	4400	-1	ACT A[G/T]C CCT	1333	S	I	Single AA Change	-0.13	Neutral	37	30	0.062	Tolerated	3.29	9		MUC4
17	3,195514453,C,A	ENSP00000420243	5360	-1	ACT A[G/T]C CCT	1333	S	I	Single AA Change	-0.2	Neutral	38	30	0.023	Damaging	3.42	9		MUC4
17	3,195514453,C,A	ENSP00000420439	4444	-1	ACT A[G/T]C CCT	1333	S	I	Single AA Change	0	Neutral	37	30	0.038	Damaging	3.31	9		MUC4
18	3,195506606,C,G	ENSP00000417397	4442	-1	GGT [G/C]AC ACC	3949	D	H	Single AA Change	-0.39	Neutral	37	30	0.205	Tolerated	3.27	11		MUC4
18	3,195506606,C,G	ENSP00000417498	5412	-1	GGT [G/C]AC ACC	3949	D	H	Single AA Change	-0.47	Neutral	38	30	0.104	Tolerated	3.83	10		MUC4
18	3,195506606,C,G	ENSP00000417657	4458	-1	GGT [G/C]AC ACC	3949	D	H	Single AA Change	-0.43	Neutral	37	30	0.206	Tolerated	3.42	10		MUC4
18	3,195506606,C,G	ENSP00000417722	4430	-1	GGT [G/C]AC ACC	3949	D	H	Single AA Change	-0.27	Neutral	33	30	0.203	Tolerated	3.28	11		MUC4
18	3,195506606,C,G	ENSP00000417757	4430	-1	GGT [G/C]AC ACC	3949	D	H	Single AA Change	-0.27	Neutral	33	30	0.203	Tolerated	3.28	11		MUC4
18	3,195506606,C,G	ENSP00000418306	4510	-1	GGT [G/C]AC ACC	3949	D	H	Single AA Change	-0.43	Neutral	38	30	0.208	Tolerated	3.41	10		MUC4
18	3,195506606,C,G	ENSP00000419798	5070	-1	GGT [G/C]AC ACC	3949	D	H	Single AA Change	-0.37	Neutral	38	30	NA	NA	NA	NA		MUC4
18	3,195506606,C,G	ENSP00000419989	4400	-1	GGT [G/C]AC ACC	3949	D	H	Single AA Change	-0.66	Neutral	37	30	0.206	Tolerated	3.25	11		MUC4
18	3,195506606,C,G	ENSP00000420243	5360	-1	GGT [G/C]AC ACC	3949	D	H	Single AA Change	-0.63	Neutral	38	30	0.107	Tolerated	3.59	11		MUC4
18	3,195506606,C,G	ENSP00000420439	4444	-1	GGT [G/C]AC ACC	3949	D	H	Single AA Change	-0.43	Neutral	37	30	0.204	Tolerated	3.28	11		MUC4
19	7,103112428,A,G	record not found
20	7,149518176,C,A	record not found
21	7,149487358,A,G	record not found
22	2,179578849,T,A	ENSP00000343764	33423	-1	GAC [A/T]CC TGT	7602	T	S	Single AA Change	-2.11	Neutral	65	30	0.162	Tolerated	3.04	44		TTN
											0 DEL
23	2R	input format error
24	7,21658818,T,A	ENSP00000330671	4523	1	GCG G[T/A]G AAA	1457	V	E	Single AA Change	-4.58	Deleterious	124	30	0.103	Tolerated	2.83	175		DNAH11
25	21,42218942,G,A	record not found
26	21,41385292,G,T	ENSP00000383303	2012	-1	CCT C[C/A]A TAC	1903	P	Q	Single AA Change	-1.02	Neutral	151	30	0.054	Tolerated	3.65	68		DSCAM
27	19,9002597,C,T	ENSP00000370334	1224	-1	CTG [G/A]AC AGA	247	D	N	Single AA Change	-3.15	Deleterious	44	30	0.124	Tolerated	2.82	44		MUC16
27	19,9002597,C,T	ENSP00000370338	1148	-1	CTG [G/A]AC AGA	48	D	N	Single AA Change	-2.26	Neutral	44	30	0.1	Tolerated	2.89	32		MUC16
27	19,9002597,C,T	ENSP00000381008	14507	-1	CTG [G/A]AC AGA	13407	D	N	Single AA Change	-2.32	Neutral	20	12	0.119	Tolerated	3.92	41		MUC16
27	19,9002597,C,T	ENSP00000443071	670	-1	CTG [G/A]AC AGA	27	D	N	Single AA Change	-2.56	Deleterious	45	30	0.062	Tolerated	3	27		MUC16
27	19,9002597,C,T	ENSP00000444391	1330	-1	CTG [G/A]AC AGA	247	D	N	Single AA Change	-2.65	Deleterious	44	30	0.175	Tolerated	2.78	43		MUC16
28	19,9018416,T,A	record not found
29	19,9067047,C,T	ENSP00000381008	14507	-1	ACC A[G/A]C TTC	6800	S	N	Single AA Change	-0.47	Neutral	20	12	0.088	Tolerated	4.32	12		MUC16
30	19,8997499,G,A	ENSP00000370334	1224	-1	AAC TT[C/T] ACC	481	F	F	Synonymous	0	Neutral	44	30	1	Tolerated	2.84	44		MUC16
30	19,8997499,G,A	ENSP00000370338	1148	-1	AAC TT[C/T] ACC	282	F	F	Synonymous	0	Neutral	44	30	1	Tolerated	2.8	44		MUC16
30	19,8997499,G,A	ENSP00000381008	14507	-1	AAC TT[C/T] ACC	13641	F	F	Synonymous	0	Neutral	20	12	1	Tolerated	4.07	37		MUC16
30	19,8997499,G,A	ENSP00000443071	670	-1	AAC TT[C/T] ACC	261	F	F	Synonymous	0	Neutral	45	30	1	Tolerated	2.84	39		MUC16
30	19,8997499,G,A	ENSP00000444391	1330	-1	AAC TT[C/T] ACC	481	F	F	Synonymous	0	Neutral	44	30	1	Tolerated	2.78	42		MUC16
31	3,195510423,A,G	ENSP00000417397	4442	-1	GTC AC[T/C] AGC	2676	T	T	Synonymous	0	Neutral	37	30	1	Tolerated	3.5	10		MUC4
31	3,195510423,A,G	ENSP00000417498	5412	-1	GTC AC[T/C] AGC	2676	T	T	Synonymous	0	Neutral	38	30	1	Tolerated	4.32	7		MUC4
31	3,195510423,A,G	ENSP00000417657	4458	-1	GTC AC[T/C] AGC	2676	T	T	Synonymous	0	Neutral	37	30	1	Tolerated	3.51	10		MUC4
31	3,195510423,A,G	ENSP00000417722	4430	-1	GTC AC[T/C] AGC	2676	T	T	Synonymous	0	Neutral	33	30	1	Tolerated	3.49	10		MUC4
31	3,195510423,A,G	ENSP00000417757	4430	-1	GTC AC[T/C] AGC	2676	T	T	Synonymous	0	Neutral	33	30	1	Tolerated	3.49	10		MUC4
31	3,195510423,A,G	ENSP00000418306	4510	-1	GTC AC[T/C] AGC	2676	T	T	Synonymous	0	Neutral	38	30	1	Tolerated	3.52	10		MUC4
31	3,195510423,A,G	ENSP00000419798	5070	-1	GTC AC[T/C] AGC	2676	T	T	Synonymous	0	Neutral	38	30	NA	NA	NA	NA		MUC4
31	3,195510423,A,G	ENSP00000419989	4400	-1	GTC AC[T/C] AGC	2676	T	T	Synonymous	0	Neutral	37	30	1	Tolerated	3.49	10		MUC4
31	3,195510423,A,G	ENSP00000420243	5360	-1	GTC AC[T/C] AGC	2676	T	T	Synonymous	0	Neutral	38	30	1	Tolerated	3.81	9		MUC4
31	3,195510423,A,G	ENSP00000420439	4444	-1	GTC AC[T/C] AGC	2676	T	T	Synonymous	0	Neutral	37	30	1	Tolerated	3.49	10		MUC4
32	3,195510613,C,T	ENSP00000417397	4442	-1	ACC A[G/A]C CTT	2613	S	N	Single AA Change	-0.21	Neutral	37	30	0.324	Tolerated	3.54	10		MUC4
32	3,195510613,C,T	ENSP00000417498	5412	-1	ACC A[G/A]C CTT	2613	S	N	Single AA Change	-0.48	Neutral	38	30	0.79	Tolerated	4.32	7		MUC4
32	3,195510613,C,T	ENSP00000417657	4458	-1	ACC A[G/A]C CTT	2613	S	N	Single AA Change	-0.28	Neutral	37	30	0.314	Tolerated	3.45	11		MUC4
32	3,195510613,C,T	ENSP00000417722	4430	-1	ACC A[G/A]C CTT	2613	S	N	Single AA Change	0	Neutral	33	30	0.323	Tolerated	3.51	10		MUC4
32	3,195510613,C,T	ENSP00000417757	4430	-1	ACC A[G/A]C CTT	2613	S	N	Single AA Change	0	Neutral	33	30	0.323	Tolerated	3.51	10		MUC4
32	3,195510613,C,T	ENSP00000418306	4510	-1	ACC A[G/A]C CTT	2613	S	N	Single AA Change	-0.24	Neutral	38	30	0.252	Tolerated	3.47	11		MUC4
32	3,195510613,C,T	ENSP00000419798	5070	-1	ACC A[G/A]C CTT	2613	S	N	Single AA Change	-0.48	Neutral	38	30	NA	NA	NA	NA		MUC4
32	3,195510613,C,T	ENSP00000419989	4400	-1	ACC A[G/A]C CTT	2613	S	N	Single AA Change	-0.21	Neutral	37	30	0.321	Tolerated	3.53	10		MUC4
32	3,195510613,C,T	ENSP00000420243	5360	-1	ACC A[G/A]C CTT	2613	S	N	Single AA Change	-0.55	Neutral	38	30	0.91	Tolerated	3.93	9		MUC4
32	3,195510613,C,T	ENSP00000420439	4444	-1	ACC A[G/A]C CTT	2613	S	N	Single AA Change	-0.21	Neutral	37	30	0.327	Tolerated	3.51	10		MUC4
33	3,195506598,G,C	ENSP00000417397	4442	-1	ACC AC[C/G] CCT	3951	T	T	Synonymous	0	Neutral	37	30	1	Tolerated	3.27	11		MUC4
33	3,195506598,G,C	ENSP00000417498	5412	-1	ACC AC[C/G] CCT	3951	T	T	Synonymous	0	Neutral	38	30	1	Tolerated	3.83	10		MUC4
33	3,195506598,G,C	ENSP00000417657	4458	-1	ACC AC[C/G] CCT	3951	T	T	Synonymous	0	Neutral	37	30	1	Tolerated	3.42	10		MUC4
33	3,195506598,G,C	ENSP00000417722	4430	-1	ACC AC[C/G] CCT	3951	T	T	Synonymous	0	Neutral	33	30	1	Tolerated	3.28	11		MUC4
33	3,195506598,G,C	ENSP00000417757	4430	-1	ACC AC[C/G] CCT	3951	T	T	Synonymous	0	Neutral	33	30	1	Tolerated	3.28	11		MUC4
33	3,195506598,G,C	ENSP00000418306	4510	-1	ACC AC[C/G] CCT	3951	T	T	Synonymous	0	Neutral	38	30	1	Tolerated	3.41	10		MUC4
33	3,195506598,G,C	ENSP00000419798	5070	-1	ACC AC[C/G] CCT	3951	T	T	Synonymous	0	Neutral	38	30	NA	NA	NA	NA		MUC4
33	3,195506598,G,C	ENSP00000419989	4400	-1	ACC AC[C/G] CCT	3951	T	T	Synonymous	0	Neutral	37	30	1	Tolerated	3.25	11		MUC4
33	3,195506598,G,C	ENSP00000420243	5360	-1	ACC AC[C/G] CCT	3951	T	T	Synonymous	0	Neutral	38	30	1	Tolerated	3.59	11		MUC4
33	3,195506598,G,C	ENSP00000420439	4444	-1	ACC AC[C/G] CCT	3951	T	T	Synonymous	0	Neutral	37	30	1	Tolerated	3.28	11		MUC4
34	3,195513076,C,G	ENSP00000417397	4442	-1	ACC C[G/C]T CTT	1792	R	P	Single AA Change	-0.68	Neutral	37	30	0.277	Tolerated	3.32	9		MUC4
34	3,195513076,C,G	ENSP00000417498	5412	-1	ACC C[G/C]T CTT	1792	R	P	Single AA Change	-0.23	Neutral	38	30	0.79	Tolerated	3.79	8		MUC4
34	3,195513076,C,G	ENSP00000417657	4458	-1	ACC C[G/C]T CTT	1792	R	P	Single AA Change	-0.65	Neutral	37	30	0.278	Tolerated	3.35	9		MUC4
34	3,195513076,C,G	ENSP00000417722	4430	-1	ACC C[G/C]T CTT	1792	R	P	Single AA Change	-0.75	Neutral	33	30	0.277	Tolerated	3.31	9		MUC4
34	3,195513076,C,G	ENSP00000417757	4430	-1	ACC C[G/C]T CTT	1792	R	P	Single AA Change	-0.75	Neutral	33	30	0.277	Tolerated	3.31	9		MUC4
34	3,195513076,C,G	ENSP00000418306	4510	-1	ACC C[G/C]T CTT	1792	R	P	Single AA Change	-0.65	Neutral	38	30	0.283	Tolerated	3.36	9		MUC4
34	3,195513076,C,G	ENSP00000419798	5070	-1	ACC C[G/C]T CTT	1792	R	P	Single AA Change	-0.23	Neutral	38	30	NA	NA	NA	NA		MUC4
34	3,195513076,C,G	ENSP00000419989	4400	-1	ACC C[G/C]T CTT	1792	R	P	Single AA Change	-0.58	Neutral	37	30	0.277	Tolerated	3.3	9		MUC4
34	3,195513076,C,G	ENSP00000420243	5360	-1	ACC C[G/C]T CTT	1792	R	P	Single AA Change	-0.23	Neutral	38	30	0.372	Tolerated	3.4	11		MUC4
34	3,195513076,C,G	ENSP00000420439	4444	-1	ACC C[G/C]T CTT	1792	R	P	Single AA Change	-0.68	Neutral	37	30	0.277	Tolerated	3.32	9		MUC4
35	3,195478056,A,C	record not found
36	3,195508070,C,T	ENSP00000417397	4442	-1	ACC [G/A]AC ACT	3461	D	N	Single AA Change	-0.09	Neutral	37	30	0.046	Damaging	3.47	8		MUC4
36	3,195508070,C,T	ENSP00000417498	5412	-1	ACC [G/A]AC ACT	3461	D	N	Single AA Change	0.03	Neutral	38	30	0.139	Tolerated	3.75	8		MUC4
36	3,195508070,C,T	ENSP00000417657	4458	-1	ACC [G/A]AC ACT	3461	D	N	Single AA Change	0.01	Neutral	37	30	0.053	Tolerated	3.28	9		MUC4
36	3,195508070,C,T	ENSP00000417722	4430	-1	ACC [G/A]AC ACT	3461	D	N	Single AA Change	-0.6	Neutral	33	30	0.045	Damaging	3.46	8		MUC4
36	3,195508070,C,T	ENSP00000417757	4430	-1	ACC [G/A]AC ACT	3461	D	N	Single AA Change	-0.6	Neutral	33	30	0.045	Damaging	3.46	8		MUC4
36	3,195508070,C,T	ENSP00000418306	4510	-1	ACC [G/A]AC ACT	3461	D	N	Single AA Change	0.01	Neutral	38	30	0.037	Damaging	3.27	9		MUC4
36	3,195508070,C,T	ENSP00000419798	5070	-1	ACC [G/A]AC ACT	3461	D	N	Single AA Change	0.2	Neutral	38	30	NA	NA	NA	NA		MUC4
36	3,195508070,C,T	ENSP00000419989	4400	-1	ACC [G/A]AC ACT	3461	D	N	Single AA Change	-0.09	Neutral	37	30	0.042	Damaging	3.45	8		MUC4
36	3,195508070,C,T	ENSP00000420243	5360	-1	ACC [G/A]AC ACT	3461	D	N	Single AA Change	-0.2	Neutral	38	30	0.087	Tolerated	3.4	10		MUC4
36	3,195508070,C,T	ENSP00000420439	4444	-1	ACC [G/A]AC ACT	3461	D	N	Single AA Change	0.01	Neutral	37	30	0.045	Damaging	3.47	8		MUC4
37	3,195508416,C,A	ENSP00000417397	4442	-1	CCT GT[G/T] CCT	3345	V	V	Synonymous	0	Neutral	37	30	1	Tolerated	3.39	7		MUC4
37	3,195508416,C,A	ENSP00000417498	5412	-1	CCT GT[G/T] CCT	3345	V	V	Synonymous	0	Neutral	38	30	1	Tolerated	3.8	7		MUC4
37	3,195508416,C,A	ENSP00000417657	4458	-1	CCT GT[G/T] CCT	3345	V	V	Synonymous	0	Neutral	37	30	0.945	Tolerated	3.34	7		MUC4
37	3,195508416,C,A	ENSP00000417722	4430	-1	CCT GT[G/T] CCT	3345	V	V	Synonymous	0	Neutral	33	30	1	Tolerated	3.39	7		MUC4
37	3,195508416,C,A	ENSP00000417757	4430	-1	CCT GT[G/T] CCT	3345	V	V	Synonymous	0	Neutral	33	30	1	Tolerated	3.39	7		MUC4
37	3,195508416,C,A	ENSP00000418306	4510	-1	CCT GT[G/T] CCT	3345	V	V	Synonymous	0	Neutral	38	30	0.928	Tolerated	3.34	7		MUC4
37	3,195508416,C,A	ENSP00000419798	5070	-1	CCT GT[G/T] CCT	3345	V	V	Synonymous	0	Neutral	38	30	NA	NA	NA	NA		MUC4
37	3,195508416,C,A	ENSP00000419989	4400	-1	CCT GT[G/T] CCT	3345	V	V	Synonymous	0	Neutral	37	30	1	Tolerated	3.37	7		MUC4
37	3,195508416,C,A	ENSP00000420243	5360	-1	CCT GT[G/T] CCT	3345	V	V	Synonymous	0	Neutral	38	30	1	Tolerated	3.59	8		MUC4
37	3,195508416,C,A	ENSP00000420439	4444	-1	CCT GT[G/T] CCT	3345	V	V	Synonymous	0	Neutral	37	30	1	Tolerated	3.39	7		MUC4
38	22,29876747,C,T	ENSP00000311997	1020	1	GGT [C/T]AG CTA	166	Q	*	Nonsense	NA	NA	161	30	NA	NA	NA	NA		NEFH
38	22,29876747,C,T	ENSP00000333119	971	1	GGT [C/T]AG CTA	166	Q	*	Nonsense	NA	NA	163	30	NA	NA	NA	NA		NEFH
39	10,56423978,G,A	ENSP00000322604	1955	-1	GGG AT[C/T] ATC	15	I	I	Synonymous	0	Neutral	212	30	1	Tolerated	3.8	112		PCDH15
39	10,56423978,G,A	ENSP00000354950	1957	-1	GGG AT[C/T] ATC	15	I	I	Synonymous	0	Neutral	212	30	1	Tolerated	3.8	112		PCDH15
39	10,56423978,G,A	ENSP00000363066	961	-1	GGG AT[C/T] ATC	15	I	I	Synonymous	0	Neutral	200	30	1	Tolerated	3.52	129		PCDH15
39	10,56423978,G,A	ENSP00000363067	54	-1	GGG AT[C/T] ATC	15	I	I	Synonymous	0	Neutral	110	7	1	Tolerated	4.32	41		PCDH15
39	10,56423978,G,A	ENSP00000363068	809	-1	GGG AT[C/T] ATC	15	I	I	Synonymous	0	Neutral	213	30	1	Tolerated	4.08	127		PCDH15
39	10,56423978,G,A	ENSP00000363076	1684	-1	GGG AT[C/T] ATC	15	I	I	Synonymous	0	Neutral	207	30	1	Tolerated	3.59	127		PCDH15
39	10,56423978,G,A	ENSP00000378818	1952	-1	GGG AT[C/T] ATC	15	I	I	Synonymous	0	Neutral	212	30	1	Tolerated	3.8	112		PCDH15
39	10,56423978,G,A	ENSP00000378820	1915	-1	GGG AT[C/T] ATC	15	I	I	Synonymous	0	Neutral	198	30	1	Tolerated	3.8	117		PCDH15
39	10,56423978,G,A	ENSP00000378821	1932	-1	GGG AT[C/T] ATC	15	I	I	Synonymous	0	Neutral	212	30	1	Tolerated	3.91	106		PCDH15
39	10,56423978,G,A	ENSP00000378826	1539	-1	GGG AT[C/T] ATC	15	I	I	Synonymous	0	Neutral	213	30	1	Tolerated	3.55	118		PCDH15
39	10,56423978,G,A	ENSP00000378827	719	-1	GGG AT[C/T] ATC	15	I	I	Synonymous	0	Neutral	198	30	1	Tolerated	3.63	146		PCDH15
39	10,56423978,G,A	ENSP00000378829	650	-1	GGG AT[C/T] ATC	15	I	I	Synonymous	0	Neutral	199	30	1	Tolerated	3.57	149		PCDH15
39	10,56423978,G,A	ENSP00000378832	1785	-1	GGG AT[C/T] ATC	15	I	I	Synonymous	0	Neutral	213	30	1	Tolerated	3.6	130		PCDH15
39	10,56423978,G,A	ENSP00000378833	981	-1	GGG AT[C/T] ATC	15	I	I	Synonymous	0	Neutral	206	30	1	Tolerated	3.74	138		PCDH15
39	10,56423978,G,A	ENSP00000394465	92	-1	GGG AT[C/T] ATC	15	I	I	Synonymous	0	Neutral	174	25	1	Tolerated	3.7	134		PCDH15
39	10,56423978,G,A	ENSP00000410304	1681	-1	GGG AT[C/T] ATC	15	I	I	Synonymous	0	Neutral	207	30	1	Tolerated	3.93	131		PCDH15
39	10,56423978,G,A	ENSP00000412320	654	-1	GGG AT[C/T] ATC	15	I	I	Synonymous	0	Neutral	200	30	1	Tolerated	3.57	136		PCDH15
39	10,56423978,G,A	ENSP00000412531	329	-1	GGG AT[C/T] ATC	15	I	I	Synonymous	0	Neutral	201	30	1	Tolerated	3.33	141		PCDH15
39	10,56423978,G,A	ENSP00000412628	1886	-1	GGG AT[C/T] ATC	15	I	I	Synonymous	0	Neutral	207	30	1	Tolerated	3.54	54		PCDH15
39	10,56423978,G,A	ENSP00000413581	1677	-1	GGG AT[C/T] ATC	15	I	I	Synonymous	0	Neutral	204	30	1	Tolerated	3.58	118		PCDH15
39	10,56423978,G,A	ENSP00000415860	1962	-1	GGG AT[C/T] ATC	15	I	I	Synonymous	0	Neutral	212	30	1	Tolerated	3.82	119		PCDH15
40	7,149488140,A,C	record not found
41	7,149509545,T,G	record not found
42	2,179517154,T,C	record not found
											2 DEL
43	3F	input format error
44	6,38697701,T,C	ENSP00000333363	4695	1	TTT TT[T/C] GCG	171	F	F	Synonymous	0	Neutral	99	30	1	Tolerated	2.85	122		DNAH8
44	6,38697701,T,C	ENSP00000362375	217	1	TTT TT[T/C] GCG	183	F	F	Synonymous	0	Neutral	79	30	1	Tolerated	2.86	35		DNAH8
44	6,38697701,T,C	ENSP00000415331	4188	1	TTT TT[T/C] GCG	183	F	F	Synonymous	0	Neutral	98	30	1	Tolerated	2.86	121		DNAH8
45	19,9018539,C,T	ENSP00000381008	14507	-1	GTG CT[G/A] TTC	12545	L	L	Synonymous	0	Neutral	20	12	0.519	Tolerated	3.91	31		MUC16
46	19,9009343,A,G	record not found
47	3,195514157,A,T	ENSP00000417397	4442	-1	TCC [T/A]CA GTG	1432	S	T	Single AA Change	0	Neutral	37	30	0.119	Tolerated	3.31	11		MUC4
47	3,195514157,A,T	ENSP00000417498	5412	-1	TCC [T/A]CA GTG	1432	S	T	Single AA Change	-0.1	Neutral	38	30	0.38	Tolerated	3.72	11		MUC4
47	3,195514157,A,T	ENSP00000417657	4458	-1	TCC [T/A]CA GTG	1432	S	T	Single AA Change	-0.17	Neutral	37	30	0.078	Tolerated	3.32	11		MUC4
47	3,195514157,A,T	ENSP00000417722	4430	-1	TCC [T/A]CA GTG	1432	S	T	Single AA Change	-0.3	Neutral	33	30	0.114	Tolerated	3.3	11		MUC4
47	3,195514157,A,T	ENSP00000417757	4430	-1	TCC [T/A]CA GTG	1432	S	T	Single AA Change	-0.3	Neutral	33	30	0.114	Tolerated	3.3	11		MUC4
47	3,195514157,A,T	ENSP00000418306	4510	-1	TCC [T/A]CA GTG	1432	S	T	Single AA Change	-0.07	Neutral	38	30	0.056	Tolerated	3.32	11		MUC4
47	3,195514157,A,T	ENSP00000419798	5070	-1	TCC [T/A]CA GTG	1432	S	T	Single AA Change	-0.1	Neutral	38	30	NA	NA	NA	NA		MUC4
47	3,195514157,A,T	ENSP00000419989	4400	-1	TCC [T/A]CA GTG	1432	S	T	Single AA Change	-0.1	Neutral	37	30	0.121	Tolerated	3.29	11		MUC4
47	3,195514157,A,T	ENSP00000420243	5360	-1	TCC [T/A]CA GTG	1432	S	T	Single AA Change	-0.1	Neutral	38	30	0.374	Tolerated	3.41	13		MUC4
47	3,195514157,A,T	ENSP00000420439	4444	-1	TCC [T/A]CA GTG	1432	S	T	Single AA Change	0	Neutral	37	30	0.115	Tolerated	3.3	11		MUC4
48	3,195514211,T,C	ENSP00000417397	4442	-1	GAC [A/G]CT TCC	1414	T	A	Single AA Change	0.03	Neutral	37	30	0.263	Tolerated	3.49	9		MUC4
48	3,195514211,T,C	ENSP00000417498	5412	-1	GAC [A/G]CT TCC	1414	T	A	Single AA Change	-0.17	Neutral	38	30	0.197	Tolerated	3.81	9		MUC4
48	3,195514211,T,C	ENSP00000417657	4458	-1	GAC [A/G]CT TCC	1414	T	A	Single AA Change	0.03	Neutral	37	30	0.228	Tolerated	3.51	9		MUC4
48	3,195514211,T,C	ENSP00000417722	4430	-1	GAC [A/G]CT TCC	1414	T	A	Single AA Change	0.1	Neutral	33	30	0.253	Tolerated	3.48	9		MUC4
48	3,195514211,T,C	ENSP00000417757	4430	-1	GAC [A/G]CT TCC	1414	T	A	Single AA Change	0.1	Neutral	33	30	0.253	Tolerated	3.48	9		MUC4
48	3,195514211,T,C	ENSP00000418306	4510	-1	GAC [A/G]CT TCC	1414	T	A	Single AA Change	0.03	Neutral	38	30	0.209	Tolerated	3.5	9		MUC4
48	3,195514211,T,C	ENSP00000419798	5070	-1	GAC [A/G]CT TCC	1414	T	A	Single AA Change	-0.17	Neutral	38	30	NA	NA	NA	NA		MUC4
48	3,195514211,T,C	ENSP00000419989	4400	-1	GAC [A/G]CT TCC	1414	T	A	Single AA Change	0.03	Neutral	37	30	0.269	Tolerated	3.48	9		MUC4
48	3,195514211,T,C	ENSP00000420243	5360	-1	GAC [A/G]CT TCC	1414	T	A	Single AA Change	-0.17	Neutral	38	30	0.204	Tolerated	3.49	11		MUC4
48	3,195514211,T,C	ENSP00000420439	4444	-1	GAC [A/G]CT TCC	1414	T	A	Single AA Change	0.03	Neutral	37	30	0.253	Tolerated	3.48	9		MUC4
49	3,195506523,T,C	ENSP00000417397	4442	-1	TCC TC[A/G] GCA	3976	S	S	Synonymous	0	Neutral	37	30	0.955	Tolerated	3.24	11		MUC4
49	3,195506523,T,C	ENSP00000417498	5412	-1	TCC TC[A/G] GCA	3976	S	S	Synonymous	0	Neutral	38	30	1	Tolerated	3.82	10		MUC4
49	3,195506523,T,C	ENSP00000417657	4458	-1	TCC TC[A/G] GCA	3976	S	S	Synonymous	0	Neutral	37	30	0.78	Tolerated	3.4	10		MUC4
49	3,195506523,T,C	ENSP00000417722	4430	-1	TCC TC[A/G] GCA	3976	S	S	Synonymous	0	Neutral	33	30	0.962	Tolerated	3.25	11		MUC4
49	3,195506523,T,C	ENSP00000417757	4430	-1	TCC TC[A/G] GCA	3976	S	S	Synonymous	0	Neutral	33	30	0.962	Tolerated	3.25	11		MUC4
49	3,195506523,T,C	ENSP00000418306	4510	-1	TCC TC[A/G] GCA	3976	S	S	Synonymous	0	Neutral	38	30	0.825	Tolerated	3.39	10		MUC4
49	3,195506523,T,C	ENSP00000419798	5070	-1	TCC TC[A/G] GCA	3976	S	S	Synonymous	0	Neutral	38	30	NA	NA	NA	NA		MUC4
49	3,195506523,T,C	ENSP00000419989	4400	-1	TCC TC[A/G] GCA	3976	S	S	Synonymous	0	Neutral	37	30	0.945	Tolerated	3.22	11		MUC4
49	3,195506523,T,C	ENSP00000420243	5360	-1	TCC TC[A/G] GCA	3976	S	S	Synonymous	0	Neutral	38	30	1	Tolerated	3.56	11		MUC4
49	3,195506523,T,C	ENSP00000420439	4444	-1	TCC TC[A/G] GCA	3976	S	S	Synonymous	0	Neutral	37	30	0.961	Tolerated	3.25	11		MUC4
50	3,195506722,G,A	ENSP00000417397	4442	-1	GAC A[C/T]T TCC	3910	T	I	Single AA Change	-0.69	Neutral	37	30	0.018	Damaging	3.36	8		MUC4
50	3,195506722,G,A	ENSP00000417498	5412	-1	GAC A[C/T]T TCC	3910	T	I	Single AA Change	-0.52	Neutral	38	30	0.002	Damaging	3.87	7		MUC4
50	3,195506722,G,A	ENSP00000417657	4458	-1	GAC A[C/T]T TCC	3910	T	I	Single AA Change	-0.46	Neutral	37	30	0.019	Damaging	3.49	7		MUC4
50	3,195506722,G,A	ENSP00000417722	4430	-1	GAC A[C/T]T TCC	3910	T	I	Single AA Change	-0.3	Neutral	33	30	0.018	Damaging	3.36	8		MUC4
50	3,195506722,G,A	ENSP00000417757	4430	-1	GAC A[C/T]T TCC	3910	T	I	Single AA Change	-0.3	Neutral	33	30	0.018	Damaging	3.36	8		MUC4
50	3,195506722,G,A	ENSP00000418306	4510	-1	GAC A[C/T]T TCC	3910	T	I	Single AA Change	-0.61	Neutral	38	30	0.014	Damaging	3.49	7		MUC4
50	3,195506722,G,A	ENSP00000419798	5070	-1	GAC A[C/T]T TCC	3910	T	I	Single AA Change	-0.65	Neutral	38	30	NA	NA	NA	NA		MUC4
50	3,195506722,G,A	ENSP00000419989	4400	-1	GAC A[C/T]T TCC	3910	T	I	Single AA Change	-0.66	Neutral	37	30	0.018	Damaging	3.35	8		MUC4
50	3,195506722,G,A	ENSP00000420243	5360	-1	GAC A[C/T]T TCC	3910	T	I	Single AA Change	-0.62	Neutral	38	30	0.01	Damaging	3.65	8		MUC4
50	3,195506722,G,A	ENSP00000420439	4444	-1	GAC A[C/T]T TCC	3910	T	I	Single AA Change	-0.79	Neutral	37	30	0.018	Damaging	3.36	8		MUC4
51	3,195508709,A,G	ENSP00000417397	4442	-1	ACC [T/C]CT CTT	3248	S	P	Single AA Change	-0.12	Neutral	37	30	0.316	Tolerated	3.65	6		MUC4
51	3,195508709,A,G	ENSP00000417498	5412	-1	ACC [T/C]CT CTT	3248	S	P	Single AA Change	-0.88	Neutral	38	30	0.221	Tolerated	4.32	6		MUC4
51	3,195508709,A,G	ENSP00000417657	4458	-1	ACC [T/C]CT CTT	3248	S	P	Single AA Change	-0.45	Neutral	37	30	0.303	Tolerated	3.63	6		MUC4
51	3,195508709,A,G	ENSP00000417722	4430	-1	ACC [T/C]CT CTT	3248	S	P	Single AA Change	-0.47	Neutral	33	30	0.314	Tolerated	3.65	6		MUC4
51	3,195508709,A,G	ENSP00000417757	4430	-1	ACC [T/C]CT CTT	3248	S	P	Single AA Change	-0.47	Neutral	33	30	0.314	Tolerated	3.65	6		MUC4
51	3,195508709,A,G	ENSP00000418306	4510	-1	ACC [T/C]CT CTT	3248	S	P	Single AA Change	-0.45	Neutral	38	30	0.299	Tolerated	3.61	6		MUC4
51	3,195508709,A,G	ENSP00000419798	5070	-1	ACC [T/C]CT CTT	3248	S	P	Single AA Change	-0.88	Neutral	38	30	NA	NA	NA	NA		MUC4
51	3,195508709,A,G	ENSP00000419989	4400	-1	ACC [T/C]CT CTT	3248	S	P	Single AA Change	-0.12	Neutral	37	30	0.314	Tolerated	3.64	6		MUC4
51	3,195508709,A,G	ENSP00000420243	5360	-1	ACC [T/C]CT CTT	3248	S	P	Single AA Change	-0.68	Neutral	38	30	0.326	Tolerated	3.72	8		MUC4
51	3,195508709,A,G	ENSP00000420439	4444	-1	ACC [T/C]CT CTT	3248	S	P	Single AA Change	-0.12	Neutral	37	30	0.317	Tolerated	3.65	6		MUC4
52	3,195508668,G,C	ENSP00000417397	4442	-1	GGT GA[C/G] ACC	3261	D	E	Single AA Change	-0.48	Neutral	37	30	0.073	Tolerated	3.37	8		MUC4
52	3,195508668,G,C	ENSP00000417498	5412	-1	GGT GA[C/G] ACC	3261	D	E	Single AA Change	0	Neutral	38	30	0.031	Damaging	3.8	8		MUC4
52	3,195508668,G,C	ENSP00000417657	4458	-1	GGT GA[C/G] ACC	3261	D	E	Single AA Change	-0.28	Neutral	37	30	0.187	Tolerated	3.33	8		MUC4
52	3,195508668,G,C	ENSP00000417722	4430	-1	GGT GA[C/G] ACC	3261	D	E	Single AA Change	-0.4	Neutral	33	30	0.071	Tolerated	3.37	8		MUC4
52	3,195508668,G,C	ENSP00000417757	4430	-1	GGT GA[C/G] ACC	3261	D	E	Single AA Change	-0.4	Neutral	33	30	0.071	Tolerated	3.37	8		MUC4
52	3,195508668,G,C	ENSP00000418306	4510	-1	GGT GA[C/G] ACC	3261	D	E	Single AA Change	-0.32	Neutral	38	30	0.134	Tolerated	3.33	8		MUC4
52	3,195508668,G,C	ENSP00000419798	5070	-1	GGT GA[C/G] ACC	3261	D	E	Single AA Change	0.07	Neutral	38	30	NA	NA	NA	NA		MUC4
52	3,195508668,G,C	ENSP00000419989	4400	-1	GGT GA[C/G] ACC	3261	D	E	Single AA Change	-0.48	Neutral	37	30	0.071	Tolerated	3.36	8		MUC4
52	3,195508668,G,C	ENSP00000420243	5360	-1	GGT GA[C/G] ACC	3261	D	E	Single AA Change	0.13	Neutral	38	30	0.023	Damaging	3.59	9		MUC4
52	3,195508668,G,C	ENSP00000420439	4444	-1	GGT GA[C/G] ACC	3261	D	E	Single AA Change	-0.48	Neutral	37	30	0.073	Tolerated	3.37	8		MUC4
53	7,82583024,A,G	ENSP00000334319	5142	-1	CCT CC[T/C] CCT	2415	P	P	Synonymous	0	Neutral	98	30	1	Tolerated	4.32	19		PCLO
53	7,82583024,A,G	ENSP00000388393	4935	-1	CCT CC[T/C] CCT	2415	P	P	Synonymous	0	Neutral	98	30	1	Tolerated	4.32	16		PCLO
53	7,82583024,A,G	ENSP00000403939	3635	-1	CCT CC[T/C] CCT	2346	P	P	Synonymous	0	Neutral	98	30	1	Tolerated	3.94	16		PCLO
54	7,149489053,G,C	record not found
55	2,179407763,CT,C	record not found
											0 DEL
56	3R	input format error
57	1,103471456,CCATCAT,C,CCAT	record not found
58	12,124283736,G,T	record not found
59	12,124325807,G,A	record not found
60	7,21646057,G,T	ENSP00000330671	4523	1	GAA A[G/T]A TGG	1221	R	I	Single AA Change	-4.82	Deleterious	124	30	0.022	Damaging	2.83	169		DNAH11
61	19,9002676,A,G	record not found
62	19,9012832,T,G	ENSP00000381008	14507	-1	GAG G[A/C]C ATG	12871	D	A	Single AA Change	-2.2	Neutral	20	12	0.006	Damaging	4.1	40		MUC16
62	19,9012832,T,G	ENSP00000408623	447	-1	GAG G[A/C]C ATG	24	D	A	Single AA Change	-5.41	Deleterious	45	30	0.033	Damaging	2.89	44		MUC16
63	3,195506918,T,A	ENSP00000417397	4442	-1	ACC [A/T]TC CCT	3845	I	F	Single AA Change	0.25	Neutral	37	30	0.051	Tolerated	3.49	8		MUC4
63	3,195506918,T,A	ENSP00000417498	5412	-1	ACC [A/T]TC CCT	3845	I	F	Single AA Change	0.78	Neutral	38	30	0.041	Damaging	4.32	7		MUC4
63	3,195506918,T,A	ENSP00000417657	4458	-1	ACC [A/T]TC CCT	3845	I	F	Single AA Change	0.48	Neutral	37	30	0.032	Damaging	3.49	8		MUC4
63	3,195506918,T,A	ENSP00000417722	4430	-1	ACC [A/T]TC CCT	3845	I	F	Single AA Change	0.1	Neutral	33	30	0.078	Tolerated	3.61	7		MUC4
63	3,195506918,T,A	ENSP00000417757	4430	-1	ACC [A/T]TC CCT	3845	I	F	Single AA Change	0.1	Neutral	33	30	0.078	Tolerated	3.61	7		MUC4
63	3,195506918,T,A	ENSP00000418306	4510	-1	ACC [A/T]TC CCT	3845	I	F	Single AA Change	0.47	Neutral	38	30	0.023	Damaging	3.48	8		MUC4
63	3,195506918,T,A	ENSP00000419798	5070	-1	ACC [A/T]TC CCT	3845	I	F	Single AA Change	0.85	Neutral	38	30	NA	NA	NA	NA		MUC4
63	3,195506918,T,A	ENSP00000419989	4400	-1	ACC [A/T]TC CCT	3845	I	F	Single AA Change	0.22	Neutral	37	30	0.078	Tolerated	3.6	7		MUC4
63	3,195506918,T,A	ENSP00000420243	5360	-1	ACC [A/T]TC CCT	3845	I	F	Single AA Change	1.02	Neutral	38	30	0.048	Damaging	3.76	8		MUC4
63	3,195506918,T,A	ENSP00000420439	4444	-1	ACC [A/T]TC CCT	3845	I	F	Single AA Change	0.25	Neutral	37	30	0.053	Tolerated	3.49	8		MUC4
64	3,195508523,C,T	ENSP00000417397	4442	-1	CAC [G/A]CC ACT	3310	A	T	Single AA Change	-0.12	Neutral	37	30	0.838	Tolerated	3.37	8		MUC4
64	3,195508523,C,T	ENSP00000417498	5412	-1	CAC [G/A]CC ACT	3310	A	T	Single AA Change	0.5	Neutral	38	30	0.958	Tolerated	3.8	8		MUC4
64	3,195508523,C,T	ENSP00000417657	4458	-1	CAC [G/A]CC ACT	3310	A	T	Single AA Change	0.15	Neutral	37	30	0.644	Tolerated	3.33	8		MUC4
64	3,195508523,C,T	ENSP00000417722	4430	-1	CAC [G/A]CC ACT	3310	A	T	Single AA Change	0.13	Neutral	33	30	0.853	Tolerated	3.37	8		MUC4
64	3,195508523,C,T	ENSP00000417757	4430	-1	CAC [G/A]CC ACT	3310	A	T	Single AA Change	0.13	Neutral	33	30	0.853	Tolerated	3.37	8		MUC4
64	3,195508523,C,T	ENSP00000418306	4510	-1	CAC [G/A]CC ACT	3310	A	T	Single AA Change	0.15	Neutral	38	30	0.649	Tolerated	3.33	8		MUC4
64	3,195508523,C,T	ENSP00000419798	5070	-1	CAC [G/A]CC ACT	3310	A	T	Single AA Change	0.57	Neutral	38	30	NA	NA	NA	NA		MUC4
64	3,195508523,C,T	ENSP00000419989	4400	-1	CAC [G/A]CC ACT	3310	A	T	Single AA Change	-0.12	Neutral	37	30	0.839	Tolerated	3.36	8		MUC4
64	3,195508523,C,T	ENSP00000420243	5360	-1	CAC [G/A]CC ACT	3310	A	T	Single AA Change	0.43	Neutral	38	30	0.576	Tolerated	3.46	10		MUC4
64	3,195508523,C,T	ENSP00000420439	4444	-1	CAC [G/A]CC ACT	3310	A	T	Single AA Change	-0.15	Neutral	37	30	0.835	Tolerated	3.37	8		MUC4
65	3,195507702,G,C	ENSP00000417397	4442	-1	ACC AC[C/G] CCT	3583	T	T	Synonymous	0	Neutral	37	30	1	Tolerated	3.37	8		MUC4
65	3,195507702,G,C	ENSP00000417498	5412	-1	ACC AC[C/G] CCT	3583	T	T	Synonymous	0	Neutral	38	30	1	Tolerated	3.8	8		MUC4
65	3,195507702,G,C	ENSP00000417657	4458	-1	ACC AC[C/G] CCT	3583	T	T	Synonymous	0	Neutral	37	30	1	Tolerated	3.52	7		MUC4
65	3,195507702,G,C	ENSP00000417722	4430	-1	ACC AC[C/G] CCT	3583	T	T	Synonymous	0	Neutral	33	30	1	Tolerated	3.36	8		MUC4
65	3,195507702,G,C	ENSP00000417757	4430	-1	ACC AC[C/G] CCT	3583	T	T	Synonymous	0	Neutral	33	30	1	Tolerated	3.36	8		MUC4
65	3,195507702,G,C	ENSP00000418306	4510	-1	ACC AC[C/G] CCT	3583	T	T	Synonymous	0	Neutral	38	30	1	Tolerated	3.52	7		MUC4
65	3,195507702,G,C	ENSP00000419798	5070	-1	ACC AC[C/G] CCT	3583	T	T	Synonymous	0	Neutral	38	30	NA	NA	NA	NA		MUC4
65	3,195507702,G,C	ENSP00000419989	4400	-1	ACC AC[C/G] CCT	3583	T	T	Synonymous	0	Neutral	37	30	1	Tolerated	3.35	8		MUC4
65	3,195507702,G,C	ENSP00000420243	5360	-1	ACC AC[C/G] CCT	3583	T	T	Synonymous	0	Neutral	38	30	1	Tolerated	3.46	10		MUC4
65	3,195507702,G,C	ENSP00000420439	4444	-1	ACC AC[C/G] CCT	3583	T	T	Synonymous	0	Neutral	37	30	1	Tolerated	3.37	8		MUC4
66	17,29670106,A,G	ENSP00000348498	2818	1	CTC A[A/G]T TTC	2360	N	S	Single AA Change	0.07	Neutral	111	30	1	Tolerated	2.88	78		NF1
66	17,29670106,A,G	ENSP00000351015	2839	1	CTC A[A/G]T TTC	2381	N	S	Single AA Change	0.07	Neutral	111	30	1	Tolerated	2.91	87		NF1
66	17,29670106,A,G	ENSP00000389907	2502	1	CTC A[A/G]T TTC	2026	N	S	Single AA Change	0.12	Neutral	115	30	1	Tolerated	2.94	94		NF1
66	17,29670106,A,G	ENSP00000396481	638	1	CTC A[A/G]T TTC	174	N	S	Single AA Change	-0.06	Neutral	117	30	1	Tolerated	2.9	115		NF1
66	17,29670106,A,G	ENSP00000398991	204	1	CTC A[A/G]T TTC	94	N	S	Single AA Change	-0.21	Neutral	116	30	1	Tolerated	2.91	108		NF1
67	17,29422400,T,G	record not found
68	1,158637865,GAAA,GA,G	record not found
69	1,158627254,A,C	record not found
70	6,152443528,C,T	record not found
71	2,179466756,A,C	ENSP00000340554	27118	-1	GAA TT[T/G] GAT	9541	F	L	Single AA Change	-4.37	Deleterious	74	30	0.235	Tolerated	3.04	48		TTN
71	2,179466756,A,C	ENSP00000343764	33423	-1	GAA TT[T/G] GAT	15846	F	L	Single AA Change	-4.09	Deleterious	65	30	0.193	Tolerated	2.94	51		TTN
71	2,179466756,A,C	ENSP00000348444	26923	-1	GAA TT[T/G] GAT	9349	F	L	Single AA Change	-4.37	Deleterious	66	30	0.252	Tolerated	3.04	45		TTN
71	2,179466756,A,C	ENSP00000352154	27051	-1	GAA TT[T/G] GAT	9474	F	L	Single AA Change	-4.37	Deleterious	66	30	0.246	Tolerated	3.04	47		TTN
71	2,179466756,A,C	ENSP00000434586	26926	-1	GAA TT[T/G] GAT	9349	F	L	Single AA Change	-4.37	Deleterious	66	30	0.253	Tolerated	3.04	45		TTN
											3 DEL
72	5F	input format error
73	4,114135135,A,T	record not found
74	5,13885248,T,C	ENSP00000265104	4624	-1	AAA [A/G]AG AAA	945	K	E	Single AA Change	-1.41	Neutral	99	30	0.226	Tolerated	2.96	125		DNAH5
75	21,42080370,C,T	record not found
76	19,9016708,T,G	ENSP00000381008	14507	-1	TCC [A/C]CA GTG	12677	T	P	Single AA Change	-1.57	Neutral	20	12	0.009	Damaging	4.32	25		MUC16
77	19,8992981,T,G	record not found
78	19,8992972,A,G	record not found
79	19,9008320,C,T	ENSP00000381008	14507	-1	ACT [G/A]GA GTG	13078	G	R	Single AA Change	-1.05	Neutral	20	12	0.64	Tolerated	3.95	43		MUC16
79	19,9008320,C,T	ENSP00000408623	447	-1	ACT [G/A]GA GTG	231	G	R	Single AA Change	-0.82	Neutral	45	30	0.9	Tolerated	2.81	46		MUC16
80	19,9061561,T,A	ENSP00000381008	14507	-1	GCC [A/T]CG TCT	8629	T	S	Single AA Change	-0.17	Neutral	20	12	0.123	Tolerated	3.88	15		MUC16
81	19,9000170,A,G	ENSP00000370334	1224	-1	TAC TC[T/C] GGC	369	S	S	Synonymous	0	Neutral	44	30	1	Tolerated	2.86	42		MUC16
81	19,9000170,A,G	ENSP00000370338	1148	-1	TAC TC[T/C] GGC	170	S	S	Synonymous	0	Neutral	44	30	1	Tolerated	2.82	41		MUC16
81	19,9000170,A,G	ENSP00000381008	14507	-1	TAC TC[T/C] GGC	13529	S	S	Synonymous	0	Neutral	20	12	1	Tolerated	3.91	43		MUC16
81	19,9000170,A,G	ENSP00000443071	670	-1	TAC TC[T/C] GGC	149	S	S	Synonymous	0	Neutral	45	30	1	Tolerated	2.81	41		MUC16
81	19,9000170,A,G	ENSP00000444391	1330	-1	TAC TC[T/C] GGC	369	S	S	Synonymous	0	Neutral	44	30	1	Tolerated	2.78	42		MUC16
82	19,9000185,A,G	ENSP00000370334	1224	-1	AGT GT[T/C] GGC	364	V	V	Synonymous	0	Neutral	44	30	1	Tolerated	2.85	43		MUC16
82	19,9000185,A,G	ENSP00000370338	1148	-1	AGT GT[T/C] GGC	165	V	V	Synonymous	0	Neutral	44	30	0.719	Tolerated	2.82	42		MUC16
82	19,9000185,A,G	ENSP00000381008	14507	-1	AGT GT[T/C] GGC	13524	V	V	Synonymous	0	Neutral	20	12	1	Tolerated	3.89	45		MUC16
82	19,9000185,A,G	ENSP00000443071	670	-1	AGT GT[T/C] GGC	144	V	V	Synonymous	0	Neutral	45	30	0.612	Tolerated	2.81	41		MUC16
82	19,9000185,A,G	ENSP00000444391	1330	-1	AGT GT[T/C] GGC	364	V	V	Synonymous	0	Neutral	44	30	1	Tolerated	2.79	43		MUC16
83	19,9000187,C,T	ENSP00000370334	1224	-1	AGT [G/A]TT GGC	364	V	I	Single AA Change	0.05	Neutral	44	30	0.828	Tolerated	2.85	43		MUC16
83	19,9000187,C,T	ENSP00000370338	1148	-1	AGT [G/A]TT GGC	165	V	I	Single AA Change	0.28	Neutral	44	30	1	Tolerated	2.82	42		MUC16
83	19,9000187,C,T	ENSP00000381008	14507	-1	AGT [G/A]TT GGC	13524	V	I	Single AA Change	-0.2	Neutral	20	12	0.691	Tolerated	3.89	45		MUC16
83	19,9000187,C,T	ENSP00000443071	670	-1	AGT [G/A]TT GGC	144	V	I	Single AA Change	0.42	Neutral	45	30	1	Tolerated	2.81	41		MUC16
83	19,9000187,C,T	ENSP00000444391	1330	-1	AGT [G/A]TT GGC	364	V	I	Single AA Change	0.08	Neutral	44	30	0.776	Tolerated	2.79	43		MUC16
84	19,9000194,G,A	ENSP00000370334	1224	-1	AAG AA[C/T] ACC	361	N	N	Synonymous	0	Neutral	44	30	1	Tolerated	2.85	43		MUC16
84	19,9000194,G,A	ENSP00000370338	1148	-1	AAG AA[C/T] ACC	162	N	N	Synonymous	0	Neutral	44	30	1	Tolerated	2.82	42		MUC16
84	19,9000194,G,A	ENSP00000381008	14507	-1	AAG AA[C/T] ACC	13521	N	N	Synonymous	0	Neutral	20	12	1	Tolerated	3.89	45		MUC16
84	19,9000194,G,A	ENSP00000443071	670	-1	AAG AA[C/T] ACC	141	N	N	Synonymous	0	Neutral	45	30	1	Tolerated	2.81	41		MUC16
84	19,9000194,G,A	ENSP00000444391	1330	-1	AAG AA[C/T] ACC	361	N	N	Synonymous	0	Neutral	44	30	1	Tolerated	2.79	43		MUC16
85	19,8999456,C,T	ENSP00000370334	1224	-1	AGC CA[G/A] CTG	413	Q	Q	Synonymous	0	Neutral	44	30	1	Tolerated	2.84	43		MUC16
85	19,8999456,C,T	ENSP00000370338	1148	-1	AGC CA[G/A] CTG	214	Q	Q	Synonymous	0	Neutral	44	30	1	Tolerated	2.8	43		MUC16
85	19,8999456,C,T	ENSP00000381008	14507	-1	AGC CA[G/A] CTG	13573	Q	Q	Synonymous	0	Neutral	20	12	1	Tolerated	3.89	42		MUC16
85	19,8999456,C,T	ENSP00000443071	670	-1	AGC CA[G/A] CTG	193	Q	Q	Synonymous	0	Neutral	45	30	1	Tolerated	2.82	40		MUC16
85	19,8999456,C,T	ENSP00000444391	1330	-1	AGC CA[G/A] CTG	413	Q	Q	Synonymous	0	Neutral	44	30	1	Tolerated	2.78	43		MUC16
86	19,8999458,G,T	ENSP00000370334	1224	-1	AGC [C/A]AG CTG	413	Q	K	Single AA Change	-1.97	Neutral	44	30	0.173	Tolerated	2.84	43		MUC16
86	19,8999458,G,T	ENSP00000370338	1148	-1	AGC [C/A]AG CTG	214	Q	K	Single AA Change	-1.62	Neutral	44	30	0.244	Tolerated	2.8	43		MUC16
86	19,8999458,G,T	ENSP00000381008	14507	-1	AGC [C/A]AG CTG	13573	Q	K	Single AA Change	-0.4	Neutral	20	12	0.348	Tolerated	3.89	42		MUC16
86	19,8999458,G,T	ENSP00000443071	670	-1	AGC [C/A]AG CTG	193	Q	K	Single AA Change	-1.86	Neutral	45	30	0.412	Tolerated	2.82	40		MUC16
86	19,8999458,G,T	ENSP00000444391	1330	-1	AGC [C/A]AG CTG	413	Q	K	Single AA Change	-1.83	Neutral	44	30	0.188	Tolerated	2.78	43		MUC16
87	19,9000169,C,T	ENSP00000370334	1224	-1	TCT [G/A]GC TGC	370	G	S	Single AA Change	-4.33	Deleterious	44	30	0.135	Tolerated	2.86	42		MUC16
87	19,9000169,C,T	ENSP00000370338	1148	-1	TCT [G/A]GC TGC	171	G	S	Single AA Change	-4.37	Deleterious	44	30	0.134	Tolerated	2.82	41		MUC16
87	19,9000169,C,T	ENSP00000381008	14507	-1	TCT [G/A]GC TGC	13530	G	S	Single AA Change	-1.81	Neutral	20	12	0.053	Tolerated	3.91	43		MUC16
87	19,9000169,C,T	ENSP00000443071	670	-1	TCT [G/A]GC TGC	150	G	S	Single AA Change	-4.83	Deleterious	45	30	0.106	Tolerated	2.81	41		MUC16
87	19,9000169,C,T	ENSP00000444391	1330	-1	TCT [G/A]GC TGC	370	G	S	Single AA Change	-4.13	Deleterious	44	30	0.233	Tolerated	2.78	42		MUC16
88	3,195510614,T,C	ENSP00000417397	4442	-1	ACC [A/G]GC CTT	2613	S	G	Single AA Change	-0.97	Neutral	37	30	0.262	Tolerated	3.54	10		MUC4
88	3,195510614,T,C	ENSP00000417498	5412	-1	ACC [A/G]GC CTT	2613	S	G	Single AA Change	-0.63	Neutral	38	30	0.703	Tolerated	4.32	7		MUC4
88	3,195510614,T,C	ENSP00000417657	4458	-1	ACC [A/G]GC CTT	2613	S	G	Single AA Change	-0.93	Neutral	37	30	0.209	Tolerated	3.45	11		MUC4
88	3,195510614,T,C	ENSP00000417722	4430	-1	ACC [A/G]GC CTT	2613	S	G	Single AA Change	-0.67	Neutral	33	30	0.262	Tolerated	3.51	10		MUC4
88	3,195510614,T,C	ENSP00000417757	4430	-1	ACC [A/G]GC CTT	2613	S	G	Single AA Change	-0.67	Neutral	33	30	0.262	Tolerated	3.51	10		MUC4
88	3,195510614,T,C	ENSP00000418306	4510	-1	ACC [A/G]GC CTT	2613	S	G	Single AA Change	-0.73	Neutral	38	30	0.158	Tolerated	3.47	11		MUC4
88	3,195510614,T,C	ENSP00000419798	5070	-1	ACC [A/G]GC CTT	2613	S	G	Single AA Change	-0.67	Neutral	38	30	NA	NA	NA	NA		MUC4
88	3,195510614,T,C	ENSP00000419989	4400	-1	ACC [A/G]GC CTT	2613	S	G	Single AA Change	-0.9	Neutral	37	30	0.26	Tolerated	3.53	10		MUC4
88	3,195510614,T,C	ENSP00000420243	5360	-1	ACC [A/G]GC CTT	2613	S	G	Single AA Change	-0.8	Neutral	38	30	0.602	Tolerated	3.93	9		MUC4
88	3,195510614,T,C	ENSP00000420439	4444	-1	ACC [A/G]GC CTT	2613	S	G	Single AA Change	-0.97	Neutral	37	30	0.265	Tolerated	3.51	10		MUC4
89	3,195510538,G,A	ENSP00000417397	4442	-1	CAC G[C/T]C ACT	2638	A	V	Single AA Change	0.4	Neutral	37	30	1	Tolerated	3.43	11		MUC4
89	3,195510538,G,A	ENSP00000417498	5412	-1	CAC G[C/T]C ACT	2638	A	V	Single AA Change	0	Neutral	38	30	0.024	Damaging	4.32	8		MUC4
89	3,195510538,G,A	ENSP00000417657	4458	-1	CAC G[C/T]C ACT	2638	A	V	Single AA Change	0.33	Neutral	37	30	1	Tolerated	3.45	11		MUC4
89	3,195510538,G,A	ENSP00000417722	4430	-1	CAC G[C/T]C ACT	2638	A	V	Single AA Change	0.3	Neutral	33	30	1	Tolerated	3.41	11		MUC4
89	3,195510538,G,A	ENSP00000417757	4430	-1	CAC G[C/T]C ACT	2638	A	V	Single AA Change	0.3	Neutral	33	30	1	Tolerated	3.41	11		MUC4
89	3,195510538,G,A	ENSP00000418306	4510	-1	CAC G[C/T]C ACT	2638	A	V	Single AA Change	0.13	Neutral	38	30	1	Tolerated	3.47	11		MUC4
89	3,195510538,G,A	ENSP00000419798	5070	-1	CAC G[C/T]C ACT	2638	A	V	Single AA Change	-0.07	Neutral	38	30	NA	NA	NA	NA		MUC4
89	3,195510538,G,A	ENSP00000419989	4400	-1	CAC G[C/T]C ACT	2638	A	V	Single AA Change	0.23	Neutral	37	30	1	Tolerated	3.42	11		MUC4
89	3,195510538,G,A	ENSP00000420243	5360	-1	CAC G[C/T]C ACT	2638	A	V	Single AA Change	-0.03	Neutral	38	30	0.813	Tolerated	3.82	10		MUC4
89	3,195510538,G,A	ENSP00000420439	4444	-1	CAC G[C/T]C ACT	2638	A	V	Single AA Change	0.4	Neutral	37	30	1	Tolerated	3.41	11		MUC4
90	3,195508758,C,G	ENSP00000417397	4442	-1	ACC AC[G/C] CCT	3231	T	T	Synonymous	0	Neutral	37	30	1	Tolerated	3.65	5		MUC4
90	3,195508758,C,G	ENSP00000417498	5412	-1	ACC AC[G/C] CCT	3231	T	T	Synonymous	0	Neutral	38	30	1	Tolerated	4.32	5		MUC4
90	3,195508758,C,G	ENSP00000417657	4458	-1	ACC AC[G/C] CCT	3231	T	T	Synonymous	0	Neutral	37	30	1	Tolerated	3.62	5		MUC4
90	3,195508758,C,G	ENSP00000417722	4430	-1	ACC AC[G/C] CCT	3231	T	T	Synonymous	0	Neutral	33	30	1	Tolerated	3.65	5		MUC4
90	3,195508758,C,G	ENSP00000417757	4430	-1	ACC AC[G/C] CCT	3231	T	T	Synonymous	0	Neutral	33	30	1	Tolerated	3.65	5		MUC4
90	3,195508758,C,G	ENSP00000418306	4510	-1	ACC AC[G/C] CCT	3231	T	T	Synonymous	0	Neutral	38	30	1	Tolerated	3.6	5		MUC4
90	3,195508758,C,G	ENSP00000419798	5070	-1	ACC AC[G/C] CCT	3231	T	T	Synonymous	0	Neutral	38	30	NA	NA	NA	NA		MUC4
90	3,195508758,C,G	ENSP00000419989	4400	-1	ACC AC[G/C] CCT	3231	T	T	Synonymous	0	Neutral	37	30	1	Tolerated	3.64	5		MUC4
90	3,195508758,C,G	ENSP00000420243	5360	-1	ACC AC[G/C] CCT	3231	T	T	Synonymous	0	Neutral	38	30	1	Tolerated	3.71	7		MUC4
90	3,195508758,C,G	ENSP00000420439	4444	-1	ACC AC[G/C] CCT	3231	T	T	Synonymous	0	Neutral	37	30	1	Tolerated	3.65	5		MUC4
91	3,195492327,T,G	record not found
92	1,158597413,A,T	record not found
93	14,64653315,A,T	record not found
94	2,179534421,A,G	record not found
95	2,179400585,G,A	record not found
96	2,179647591,A,T	ENSP00000340554	27118	-1	TTT AC[T/A] TGC	968	T	T	Synonymous	0	Neutral	74	30	1	Tolerated	3.11	46		TTN
96	2,179647591,A,T	ENSP00000343764	33423	-1	TTT AC[T/A] TGC	1014	T	T	Synonymous	0	Neutral	65	30	1	Tolerated	3.08	47		TTN
96	2,179647591,A,T	ENSP00000348444	26923	-1	TTT AC[T/A] TGC	968	T	T	Synonymous	0	Neutral	66	30	1	Tolerated	3.11	43		TTN
96	2,179647591,A,T	ENSP00000352154	27051	-1	TTT AC[T/A] TGC	968	T	T	Synonymous	0	Neutral	66	30	1	Tolerated	3.11	45		TTN
96	2,179647591,A,T	ENSP00000354117	5604	-1	TTT AC[T/A] TGC	1014	T	T	Synonymous	0	Neutral	70	30	1	Tolerated	2.81	79		TTN
96	2,179647591,A,T	ENSP00000434586	26926	-1	TTT AC[T/A] TGC	968	T	T	Synonymous	0	Neutral	66	30	1	Tolerated	3.11	43		TTN
											1 DEL

## Sheet: Summary of shared variants
HUGO Symbol	Chromosome	Nucleotide	Reference	Variant	Presence or Absence of variant						X= Low Phalloidin Binding, Y= High Phalloidin Binding	Binary Presence or Absence of Variant						P-value for total number of shared and unique mutations (this contributs to conclusion that deleterious amino acid changes are specific to low phalloidin binding set)
					High Phalloidin Binding		Low Phalloidin Binding					High Phalloidin Binding			Low Phalloidin Binding
					1F	3F	2R	3R	5F	SUM		1F	3F		2R	3R	5F
ANK2	4	114135135	A	T					X	1		0	0		0	0	1	0.155069
	4	114293827	A	T	X					1		1	0		0	0	0
COL11A1	1	103435742	G	A	X	X	X	X	X	5		1	1		1	1	1
	1	103471456	CCATCAT	C,CCAT				X		1		0	0		0	1	0
DNAH10	12	124283734	G	T				X	X	2	X	0	0		0	1	1
	12	124283736	G	T				X		1		0	0		0	1	0
	12	124289492	C	T	X	X	X	X	X	5		1	1		1	1	1
	12	124325807	G	A				X		1		0	0		0	1	0
DNAH11	7	21646057	G	T				X		1		0	0		0	1	0
	7	21658818	T	A			X			1		0	0		1	0	0
	7	21675667	T	C	X			X		2		1	0		0	1	0
	7	21941451	C	T	X	X	X	X	X	5		1	1		1	1	1
	7	21945865	T	C	X	X	X	X	X	5		1	1		1	1	1
DNAH3	16	21033339	G	A	X	X	X	X	X	5		1	1		1	1	1
DNAH5	5	13692194	G	A	X	X	X	X	X	5		1	1		1	1	1
	5	13751336	C	T	X	X	X	X	X	5		1	1		1	1	1
	5	13807746	A	T	X					1		1	0		0	0	0
	5	13841043	A	C	X	X	X	X	X	5		1	1		1	1	1
	5	13885248	T	C					X	1		0	0		0	0	1
	5	13919297	C	T	X	X	X	X	X	5		1	1		1	1	1
DNAH7	2	196699122	G	A	X	X	X	X	X	5		1	1		1	1	1
	2	196771629	A	T			X			1		0	0		1	0	0
DNAH8	6	38697701	T	C		X				1		0	1		0	0	0
	6	38897452	G	T	X					1		1	0		0	0	0
DSCAM	21	41385292	G	T			X			1		0	0		1	0	0
	21	41710220	G	A	X	X	X	X	X	5		1	1		1	1	1
	21	42080370	C	T					X	1		0	0		0	0	1
	21	42080489	G	A	X	X	X	X	X	5		1	1		1	1	1
	21	42218942	G	A			X			1		0	0		1	0	0
DST	6	56323530	A	C	X					1		1	0		0	0	0
FAT3	11	92086783	G	A	X	X	X	X	X	5		1	1		1	1	1
FAT4	4	126373796	A	T	X			X		2		1	0		0	1	0
FBN2	5	127873609	C	T	X					1		1	0		0	0	0
	5	127873898	A	C	X	X	X	X	X	5		1	1		1	1	1
FLG	1	152276761	T	C	X			X		2		1	0		0	1	0
	1	152285076	CACTG	C	X	X	X	X	X	5		1	1		1	1	1
GPR98	5	89948347	G	A	X	X	X	X	X	5		1	1		1	1	1
	5	89988512	C	T	X	X	X	X	X	5		1	1		1	1	1
	5	90002220	C	CT	X	X	X	X	X	5		1	1		1	1	1
	5	90052379	G	A	X	X	X	X	X	5		1	1		1	1	1
	5	90087051	G	A	X	X	X	X	X	5		1	1		1	1	1
	5	90136780	C	T	X	X	X	X	X	5		1	1		1	1	1
MUC16	19	8992971	T	G	X			X	X	3		1	0		0	1	1
	19	8992972	A	G					X	1		0	0		0	0	1
	19	8992980	C	G	X			X	X	3		1	0		0	1	1
	19	8992981	T	G					X	1		0	0		0	0	1
	19	8992988	G	A	X			X	X	3		1	0		0	1	1
	19	8993020	T	C	X	X	X	X	X	5		1	1		1	1	1
	19	8993033	T	G	X	X	X	X	X	5		1	1		1	1	1
	19	8993036	G	T	X	X	X	X	X	5		1	1		1	1	1
	19	8993041	A	G	X	X	X	X	X	5		1	1		1	1	1
	19	8993048	C	G	X	X	X	X	X	5		1	1		1	1	1
	19	8993401	T	G	X					1		1	0		0	0	0
	19	8993426	C	T	X	X			X	3		1	1		0	0	1
	19	8993443	C	T	X	X		X	X	4		1	1		0	1	1
	19	8993449	C	G	X	X		X	X	4		1	1		0	1	1
	19	8993450	A	C	X	X		X	X	4		1	1		0	1	1
	19	8993452	A	G	X	X		X	X	4		1	1		0	1	1
	19	8996503	G	A	X	X	X	X	X	5		1	1		1	1	1
	19	8997481	C	A			X		X	2	X	0	0		1	0	1
	19	8997482	C	T			X		X	2	X	0	0		1	0	1
	19	8997499	G	A			X			1		0	0		1	0	0
	19	8999366	A	C	X	X	X	X	X	5		1	1		1	1	1
	19	8999429	G	T	X	X	X	X	X	5		1	1		1	1	1
	19	8999443	T	C	X	X	X	X	X	5		1	1		1	1	1
	19	8999456	C	T					X	1		0	0		0	0	1
	19	8999458	G	T					X	1		0	0		0	0	1
	19	8999462	C	T		X		X	X	3		0	1		0	1	1
	19	8999468	C	G				X	X	2	X, MUC16	0	0		0	1	1
	19	9000169	C	T					X	1		0	0		0	0	1
	19	9000170	A	G					X	1		0	0		0	0	1
	19	9000185	A	G					X	1		0	0		0	0	1
	19	9000187	C	T					X	1		0	0		0	0	1
	19	9000194	G	A					X	1		0	0		0	0	1
	19	9002597	C	T			X			1		0	0		1	0	0
	19	9002676	A	G				X		1		0	0		0	1	0
	19	9003608	G	A	X					1		1	0		0	0	0
	19	9005204	G	T	X				X	2		1	0		0	0	1
	19	9006392	C	T				X	X	2	X	0	0		0	1	1
	19	9006422	G	A		X	X	X	X	4		0	1		1	1	1
	19	9006425	A	G		X	X	X	X	4		0	1		1	1	1
	19	9008290	T	C	X				X	2		1	0		0	0	1
	19	9008303	G	A	X				X	2		1	0		0	0	1
	19	9008320	C	T					X	1		0	0		0	0	1
	19	9008342	A	G	X		X	X	X	4		1	0		1	1	1
	19	9008354	G	A	X			X	X	3		1	0		0	1	1
	19	9008356	T	G	X			X	X	3		1	0		0	1	1
	19	9008365	A	G	X			X	X	3		1	0		0	1	1
	19	9009239	A	G	X	X	X	X	X	5		1	1		1	1	1
	19	9009244	T	C	X	X	X	X	X	5		1	1		1	1	1
	19	9009254	A	G	X	X	X	X	X	5		1	1		1	1	1
	19	9009305	G	A	X	X	X	X	X	5		1	1		1	1	1
	19	9009323	C	A	X	X	X	X	X	5		1	1		1	1	1
	19	9009325	A	T	X		X	X	X	4		1	0		1	1	1
	19	9009331	C	T	X		X	X	X	4		1	0		1	1	1
	19	9009343	A	G		X				1		0	1		0	0	0
	19	9009349	C	G	X	X				2	Y	1	1		0	0	0
	19	9009356	A	G	X	X		X	X	4		1	1		0	1	1
	19	9009358	G	A	X	X	X	X	X	5		1	1		1	1	1
	19	9009581	C	T	X	X	X	X	X	5		1	1		1	1	1
	19	9009627	G	A	X	X	X	X	X	5		1	1		1	1	1
	19	9009630	G	T		X	X	X	X	4		0	1		1	1	1
	19	9009637	T	C		X	X	X	X	4		0	1		1	1	1
	19	9009652	C	T		X	X	X	X	4		0	1		1	1	1
	19	9009663	A	G			X	X	X	3	X	0	0		1	1	1
	19	9009690	C	T		X	X	X	X	4		0	1		1	1	1
	19	9009750	G	T	X	X	X	X	X	5		1	1		1	1	1
	19	9012832	T	G				X		1		0	0		0	1	0
	19	9012896	C	G		X	X	X	X	4		0	1		1	1	1
	19	9012897	A	C		X	X		X	3		0	1		1	0	1
	19	9012898	G	A		X	X			2		0	1		1	0	0
	19	9012909	G	A	X	X	X	X	X	5		1	1		1	1	1
	19	9012913	G	A		X	X	X		3		0	1		1	1	0
	19	9012937	A	G	X	X	X	X	X	5		1	1		1	1	1
	19	9012947	G	A		X	X	X	X	4		0	1		1	1	1
	19	9015374	C	A	X	X	X		X	4		1	1		1	0	1
	19	9015382	C	T	X	X	X		X	4		1	1		1	0	1
	19	9015409	G	A	X	X			X	3		1	1		0	0	1
	19	9016708	T	G					X	1		0	0		0	0	1
	19	9018416	T	A			X			1		0	0		1	0	0
	19	9018539	C	T		X				1		0	1		0	0	0
	19	9019295	A	G	X	X		X	X	4		1	1		0	1	1
	19	9019306	T	A	X	X	X	X	X	5		1	1		1	1	1
	19	9019313	C	G	X	X	X	X	X	5		1	1		1	1	1
	19	9019315	A	C	X		X	X	X	4		1	0		1	1	1
	19	9019320	C	G	X	X	X	X	X	5		1	1		1	1	1
	19	9019348	A	G	X	X	X	X	X	5		1	1		1	1	1
	19	9019352	T	C	X	X	X	X	X	5		1	1		1	1	1
	19	9019353	G	T	X	X	X	X	X	5		1	1		1	1	1
	19	9021069	C	T			X	X		2	X	0	0		1	1	0
	19	9024843	T	C	X	X	X	X	X	5		1	1		1	1	1
	19	9024844	T	C	X	X	X	X	X	5		1	1		1	1	1
	19	9024845	C	T	X	X	X	X	X	5		1	1		1	1	1
	19	9024855	G	A	X	X	X	X	X	5		1	1		1	1	1
	19	9024856	T	G	X	X	X	X	X	5		1	1		1	1	1
	19	9024995	G	A	X	X	X	X		4		1	1		1	1	0
	19	9024998	C	T		X	X	X		3		0	1		1	1	0
	19	9054181	G	A	X	X	X	X	X	5		1	1		1	1	1
	19	9056460	G	A	X	X	X	X	X	5		1	1		1	1	1
	19	9060904	C	T	X	X	X	X	X	5		1	1		1	1	1
	19	9061561	T	A					X	1		0	0		0	0	1
	19	9067047	C	T			X			1		0	0		1	0	0
	19	9069580	G	A	X	X	X	X	X	5		1	1		1	1	1
	19	9069592	T	A	X	X		X	X	4		1	1		0	1	1
	19	9071727	T	G	X	X		X	X	4		1	1		0	1	1
MUC17	7	100681704	G	A	X	X	X	X	X	5		1	1		1	1	1
MUC4	3	195478056	A	C			X			1		0	0		1	0	0
	3	195492327	T	G					X	1		0	0		0	0	1
	3	195505762	A	G			X		X	2	X	0	0		1	0	1
	3	195505836	G	C	X	X	X	X	X	5		1	1		1	1	1
	3	195505849	G	A	X		X	X	X	4		1	0		1	1	1
	3	195505909	C	T	X	X	X	X	X	5		1	1		1	1	1
	3	195505910	T	C	X	X	X	X	X	5		1	1		1	1	1
	3	195505932	G	C	X	X	X	X	X	5		1	1		1	1	1
	3	195506076	C	G		X		X		2		0	1		0	1	0
	3	195506118	C	G		X		X	X	3		0	1		0	1	1
	3	195506171	C	T	X					1		1	0		0	0	0
	3	195506267	C	T	X	X	X	X	X	5		1	1		1	1	1
	3	195506341	C	T	X		X			2		1	0		1	0	0
	3	195506342	T	C	X					1		1	0		0	0	0
	3	195506370	T	G	X	X	X	X	X	5		1	1		1	1	1
	3	195506421	A	G	X	X		X	X	4		1	1		0	1	1
	3	195506434	G	A		X		X	X	3		0	1		0	1	1
	3	195506499	G	A	X	X	X	X	X	5		1	1		1	1	1
	3	195506505	G	A	X			X		2		1	0		0	1	0
	3	195506507	C	T	X					1		1	0		0	0	0
	3	195506516	T	A	X					1		1	0		0	0	0
	3	195506520	T	C	X			X		2		1	0		0	1	0
	3	195506522	C	A	X	X	X		X	4		1	1		1	0	1
	3	195506523	T	C		X				1		0	1		0	0	0
	3	195506549	A	G	X		X			2		1	0		1	0	0
	3	195506598	G	C			X			1		0	0		1	0	0
	3	195506606	C	G	X					1		1	0		0	0	0
	3	195506722	G	A		X				1		0	1		0	0	0
	3	195506826	A	G	X					1		1	0		0	0	0
	3	195506918	T	A				X		1		0	0		0	1	0
	3	195506946	T	G	X		X	X	X	4		1	0		1	1	1
	3	195507228	G	C	X	X		X	X	4		1	1		0	1	1
	3	195507262	T	G	X	X		X	X	4		1	1		0	1	1
	3	195507379	G	C	X	X	X	X	X	5		1	1		1	1	1
	3	195507398	C	T	X	X	X	X	X	5		1	1		1	1	1
	3	195507399	C	G	X		X	X	X	4		1	0		1	1	1
	3	195507443	T	C	X	X				2	Y	1	1		0	0	0
	3	195507475	G	C	X	X		X	X	4		1	1		0	1	1
	3	195507694	A	T		X	X	X		3		0	1		1	1	0
	3	195507702	G	C				X		1		0	0		0	1	0
	3	195507717	G	T	X	X	X	X	X	5		1	1		1	1	1
	3	195507762	T	G	X	X	X	X	X	5		1	1		1	1	1
	3	195507827	G	A	X	X	X	X	X	5		1	1		1	1	1
	3	195507844	G	A		X	X	X	X	4		0	1		1	1	1
	3	195507846	C	G	X	X	X	X	X	5		1	1		1	1	1
	3	195508070	C	T			X			1		0	0		1	0	0
	3	195508093	T	G	X		X			2		1	0		1	0	0
	3	195508108	G	A	X	X	X	X	X	5		1	1		1	1	1
	3	195508284	C	G			X		X	2	X	0	0		1	0	1
	3	195508416	C	A			X			1		0	0		1	0	0
	3	195508500	G	C	X	X	X	X	X	5		1	1		1	1	1
	3	195508510	A	T				X	X	2	X	0	0		0	1	1
	3	195508523	C	T						1		0	0		0	0	0
	3	195508548	C	G	X	X	X			3		1	1		1	0	0
	3	195508558	A	T	X					1		1	0		0	0	0
	3	195508661	A	G	X	X	X	X	X	5		1	1		1	1	1
	3	195508667	T	C	X	X				2	Y	1	1		0	0	0
	3	195508668	G	C		X				1		0	1		0	0	0
	3	195508670	C	G	X	X			X	3		1	1		0	0	1
	3	195508709	A	G		X				1		0	1		0	0	0
	3	195508716	A	G	X	X				2	Y	1	1		0	0	0
	3	195508719	A	G		X			X	2		0	1		0	0	1
	3	195508758	C	G					X	1		0	0		0	0	1
	3	195508902	C	G			X		X	2	X	0	0		1	0	1
	3	195508986	G	A	X	X	X	X	X	5		1	1		1	1	1
	3	195509171	G	A		X	X	X	X	4		0	1		1	1	1
	3	195509331	C	A	X		X	X		3		1	0		1	1	0
	3	195509676	C	G	X	X	X	X	X	5		1	1		1	1	1
	3	195509861	A	G	X	X	X	X	X	5		1	1		1	1	1
	3	195510192	A	C	X	X	X	X	X	5		1	1		1	1	1
	3	195510341	A	G		X	X	X	X	4		0	1		1	1	1
	3	195510396	A	G			X		X	2	X	0	0		1	0	1
	3	195510423	A	G			X			1		0	0		1	0	0
	3	195510492	C	G	X		X		X	3		1	0		1	0	1
	3	195510538	G	A					X	1		0	0		0	0	1
	3	195510563	G	T	X	X	X	X	X	5		1	1		1	1	1
	3	195510610	A	G	X					1		1	0		0	0	0
	3	195510613	C	T			X			1		0	0		1	0	0
	3	195510614	T	C					X	1		0	0		0	0	1
	3	195510912	T	A	X	X	X	X	X	5		1	1		1	1	1
	3	195511959	G	A	X	X	X	X	X	5		1	1		1	1	1
	3	195512042	T	C	X	X	X	X	X	5		1	1		1	1	1
	3	195512107	T	A	X	X	X	X	X	5		1	1		1	1	1
	3	195512316	C	G		X	X		X	3		0	1		1	0	1
	3	195512355	C	T	X	X			X	3		1	1		0	0	1
	3	195513076	C	G			X			1		0	0		1	0	0
	3	195513975	A	T		X	X			2		0	1		1	0	0
	3	195514157	A	T		X				1		0	1		0	0	0
	3	195514211	T	C		X				1		0	1		0	0	0
	3	195514228	G	A		X	X			2		0	1		1	0	0
	3	195514437	G	A		X	X	X	X	4		0	1		1	1	1
	3	195514453	C	A	X					1		1	0		0	0	0
	3	195514566	A	G			X	X	X	3	X	0	0		1	1	1
	3	195514728	T	A		X	X	X	X	4		0	1		1	1	1
	3	195515031	G	A	X	X	X	X	X	5		1	1		1	1	1
	3	195515123	T	C	X		X			2		1	0		1	0	0
	3	195515124	G	A	X					1		1	0		0	0	0
	3	195515134	G	T	X	X		X	X	4		1	1		0	1	1
NEB	2	152396968	A	T	X	X			X	3		1	1		0	0	1
	2	152422251	C	T	X	X	X	X	X	5		1	1		1	1	1
	2	152473986	C	A		X	X	X	X	4		0	1		1	1	1
NEFH	22	29876744	G	T	X		X			2		1	0		1	0	0
	22	29876747	C	T			X			1		0	0		1	0	0
	22	29885722	T	A			X	X		2	X	0	0		1	1	0
NF1	17	29422400	T	G				X		1		0	0		0	1	0
	17	29670106	A	G				X		1		0	0		0	1	0
	17	29702044	ATAT	A		X		X	X	3		0	1		0	1	1
PCDH15	10	55588311	T	A	X	X		X	X	4		1	1		0	1	1
	10	56106259	G	A	X	X	X	X	X	5		1	1		1	1	1
		56423978	G	A			X			1		0	0		1	0	0
PCDHAC2												0	0		0	0	0
PCDHGC5												0	0		0	0	0
PCLO	7	82435059	T	A	X	X		X	X	4		1	1		0	1	1
	7	82583009	T	A	X			X		2		1	0		0	1	0
	7	82583024	A	G		X				1		0	1		0	0	0
	7	82584393	G	A	X	X	X	X	X	5		1	1		1	1	1
	7	82585035	G	A	X	X	X	X	X	5		1	1		1	1	1
	7	82586276	G	A	X	X	X	X	X	5		1	1		1	1	1
	7	82784516	G	C			X	X		2	X	0	0		1	1	0
PKHD1												0	0		0	0	0
PLEC												0	0		0	0	0
RELN	7	103112428	A	G	X					1		1	0		0	0	0
	7	103185705	G	A	X	X	X	X	X	5		1	1		1	1	1
SPTA1	1	158597413	A	T					X	1		0	0		0	0	1
	1	158627254	A	C				X		1		0	0		0	1	0
	1	158637865	GAAA	GA,G				X		1		0	0		0	1	0
	1	158656347	C	CAG,CAGAG	X	X	X	X	X	5		1	1		1	1	1
SPTAN1												0	0		0	0	0
SSPO	7	149487358	A	G	X					1		1	0		0	0	0
	7	149488140	A	C			X			1		0	0		1	0	0
	7	149489053	G	C		X				1		0	1		0	0	0
	7	149505413	C	T	X	X	X	X	X	5		1	1		1	1	1
	7	149509545	T	G			X			1		0	0		1	0	0
	7	149518176	C	A	X					1		1	0		0	0	0
	7	149528187	A	C	X	X		X		3		1	1		0	1	0
SYNE1	6	152443528	C	T				X		1		0	0		0	1	0
		152629772	G	A	X		X	X	X	4		1	0		1	1	1
SYNE2	14	64469523	C	A	X				X	2		1	0		0	0	1
	14	64653315	A	T					X	1		0	0		0	0	1
TTN	2	179400585	G	A					X	1		0	0		0	0	1
	2	179407763	CT	C		X				1		0	1		0	0	0
	2	179414228	C	A	X	X	X	X	X	5		1	1		1	1	1
	2	179432900	G	T	X	X	X	X	X	5		1	1		1	1	1
	2	179466756	A	C				X		1		0	0		0	1	0
	2	179475125	A	G	X	X		X	X	4		1	1		0	1	1
	2	179517154	T	C			X			1		0	0		1	0	0
	2	179518642	G	T			X		X	2	X	0	0		1	0	1
	2	179534421	A	G					X	1		0	0		0	0	1
	2	179538445	G	A	X	X	X	X	X	5		1	1		1	1	1
	2	179542009	C	T	X	X	X	X	X	5		1	1		1	1	1
	2	179542062	C	CATAT	X	X	X	X	X	5		1	1		1	1	1
	2	179572283	C	T	X	X	X	X	X	5		1	1		1	1	1
	2	179578849	T	A	X					1		1	0		0	0	0
	2	179580492	C	T	X	X	X	X	X	5		1	1		1	1	1
	2	179591878	G	A	X	X	X	X	X	5		1	1		1	1	1
	2	179613036	G	A	X	X	X	X	X	5		1	1		1	1	1
	2	179643870	G	A	X	X	X	X	X	5		1	1		1	1	1
	2	179647591	A	T					X	1		0	0		0	0	1
XIRP2	2	168103789	G	A		X	X	X	X	4		0	1		1	1	1
	2	168104776	C	A			X		X	2	X, XIRP2	0	0		1	0	1
	2	168104782	C	A			X		X	2	X, XIRP2	0	0		1	0	1
											Sum total mutations for two high phalloidin binding subclones	357		Sum total mutations for three low phalloidin binding subclones	569
											Per subclone	178.5			189.667

## Sheet: Delet AA for shared var
Chromosome	Nucleotide	Reference	Variant	Presence or Absence of variant						X= Low Phalloidin Binding, Y= High Phalloidin Binding	Shared Deleterious
				High phalloidin binding		Low phalloidin binding
				1F	3F	2R	3R	5F	SUM
12	124283734	G	T				X	X	2	X
19	8997481	C	A			X		X	2	X
19	8997482	C	T			X		X	2	X
19	8999468	C	G				X	X	2	X	Del
19	9006392	C	T				X	X	2	X
19	9009663	A	G			X	X	X	3	X
19	9021069	C	T			X	X		2	X
3	195505762	A	G			X		X	2	X
3	195508284	C	G			X		X	2	X
3	195508510	A	T				X	X	2	X
3	195508902	C	G			X		X	2	X
3	195510396	A	G			X		X	2	X
3	195514566	A	G			X	X	X	3	X
22	29885722	T	A			X	X		2	X
7	82784516	G	C			X	X		2	X
2	179518642	G	T			X		X	2	X
2	168104776	C	A			X		X	2	X	Del
2	168104782	C	A			X		X	2	X	Del
19	9009349	C	G	X	X				2	Y
3	195507443	T	C	X	X				2	Y
3	195508667	T	C	X	X				2	Y
3	195508716	A	G	X	X				2	Y

## Sheet: Phalloidin bind, del AA
ImageJ based results of phalloidin quantifications
	Field Area	Mean Value (entire frame?)	# of Cells	Mean Value/# of Cells										indiv	shared				p-value for difference in deleterious amino acids, ie, 12 versus zero.		0.00033892
					Total number of mutations	Deleterious amino acid summary, PROVEAN	Proteins affected		Shared mutations across 3 columns			Total deleterious		Total mutations inputted to Provean			Total for each group	Normalized to number of subclones
1F1	64.156	12.406	12	1.03383		0	NA		0			0		14	4
1F2	64.156	10.597	10	1.0597
1F3	62.381	13.327	16	0.832937
1F4	64.156	9.361	8	1.17013
1F5	64.156	11.182	9	1.24244
		11.3746	11	1.03405	7948
3F1	64.156	15.169	15	1.01127		0	NA		0			0		9	4
3F2	64.156	10.746	7	1.53514
3F3	64.156	17.287	12	1.44058
3F4	64.156	11.988	18	0.666
3F5	64.156	14.62	20	0.731
		13.962	14.4	0.969583	7760												31	15.5
5F1	64.156	10.604	35	0.302971		1			1	1	1	4		15	15
5F2	64.156	9.147	29	0.315414
5F3	64.156	9.147	36	0.254083
5F4	64.156	8.582	37	0.231946
5F5	64.156	11.378	45	0.252844
		9.7716	36.4	0.268451	8681
2R1	64.156	11.339	39	0.290744		2				1	1	4		13	14
2R2	64.156	10.854	32	0.339187
2R3	64.156	13.708	35	0.391657
2R4	64.156	14.606	41	0.356244
2R5	64.156	11.45	33	0.34697
		12.3914	36	0.344206	8540
3R1	64.156	8.075	14	0.576786		3			1			4		7	9		73	24.3333
3R2	64.156	8.267	17	0.486294
3R3	64.156	7.757	15	0.517133
3R4	64.156	6.586	13	0.506615
3R5	64.156	7.241	16	0.452562
		7.5852	15	0.50568	7612
Summary of ImageJ quantification
1F				1.03405
3F				0.969583
5F				0.268451
2R				0.344206
3R				0.50568

## Sheet: Example subclone pic
	Example WM9 subclone prior to isolation.
