# Supplementary material for: The human, F-actin-based cytoskeleton as a mutagen sensor
Source: Cancer Cell Int. 2017 Dec 12;17:121. doi: 10.1186/s12935-017-0488-5 (PMC5727871; doi:10.1186/s12935-017-0488-5)
Supplement: Supplementary file 9 — Additional file 9. NNK fibroblasts. [file 12935_2017_488_MOESM9_ESM.xlsx]

## Sheet: Sheet1
	Control 0-1.1	Control 0-1.2	Control 0-1.3	Control 0-1.4	Control 0-1.5	Control 0-2.1	Control 0-2.2	Control 0-2.3	Control 0-2.4	Control 0-2.5	Control 0-3.1	Control 0-3.2	Control 0-3.3	Control 0-3.4	Control 0-3.5	Control 0-4.1	Control 0-4.2	Control 0-4.4	Control 0-4.5	Control 0-5.1	Control 0-5.2	Control 0-5.3	Control 0-5.4	Control 0-5.5	Mutagen 1-1.1	Mutagen 1-1.2	Mutagen 1-1.3	Mutagen 1-1.4	Mutagen 1-1.5	Mutagen 1-2.1	Mutagen 1-2.2	Mutagen 1-2.3	Mutagen 1-2.4	Mutagen 1-2.5	Mutagen 1-3.1	Mutagen 1-3.2	Mutagen 1-3.3	Mutagen 1-3.4	Mutagen 1-3.5	Mutagen 1-4.1	Mutagen 1-4.2	Mutagen 1-4.3	Mutagen 1-4.4	Mutagen 1-4.5	Mutagen 1-5.1	Mutagen 1-5.2	Mutagen 1-5.3	Mutagen 1-5.4	Mutagen 1-5.5
0	0	0	0	0	0	0	0	0	0	0	0	0	0	0	0	0	0	0	0	0	0	0	0	0	0	0	0	0	0	0	0	0	0	0	0	0	0	0	0	0	0	0	0	0	0	0	0	0	0
1	0	0	0	0	0	0	0	0	0	0	0	0	0	0	0	0	0	0	0	0	0	0	0	0	0	0	0	0	0	0	0	0	0	0	0	0	0	0	0	0	0	0	0	0	0	0	0	0	0
2	0	0	0	0	0	0	0	0	0	0	0	0	0	0	0	0	0	0	0	0	0	0	0	0	0	0	0	0	0	0	0	0	0	0	0	0	0	0	0	0	0	0	0	0	0	0	0	0	0
3	0	0	0	0	0	0	0	0	0	0	0	0	0	0	0	0	0	0	0	0	0	0	0	0	0	0	0	0	0	0	0	0	0	0	0	0	0	0	0	0	0	0	0	0	0	0	0	0	0
4	0	0	0	0	0	0	0	0	0	0	0	0	0	0	0	0	0	0	0	0	0	0	0	0	0	0	0	0	0	0	0	0	0	0	0	0	0	0	0	0	0	0	0	0	0	0	0	0	0
5	0	0	0	0	0	0	0	0	0	0	0	0	0	0	0	0	0	0	0	0	0	0	0	0	0	0	0	0	0	0	0	0	0	0	0	0	0	0	0	0	0	0	0	0	0	0	0	0	0
6	0	0	0	0	0	0	0	0	0	0	0	0	0	0	0	0	0	0	0	0	0	0	0	0	0	0	0	0	0	0	0	0	0	0	0	0	0	0	0	0	0	0	0	0	0	0	0	0	0
7	0	0	0	0	0	0	0	0	0	0	0	0	0	0	0	0	0	0	0	0	0	0	0	0	0	0	0	0	0	0	0	0	0	0	0	0	0	0	0	0	0	0	0	0	0	0	0	0	0
8	0	0	0	0	0	0	0	0	0	0	0	0	0	0	0	0	0	0	0	0	0	0	0	0	0	0	0	0	0	0	0	0	0	0	0	0	0	0	0	0	0	0	0	0	0	0	0	0	0
9	0	0	0	0	0	0	0	0	0	0	0	0	0	0	0	0	0	0	0	0	0	0	0	0	0	0	0	0	0	0	0	0	0	0	0	0	0	0	0	0	0	0	0	0	0	0	0	0	0
10	0	0	0	0	0	0	0	0	0	0	0	0	0	0	0	0	0	0	0	0	0	0	0	0	0	0	0	0	0	0	0	0	0	0	0	0	0	0	0	0	0	0	0	0	0	0	0	0	0
11	0	0	0	0	0	0	0	0	0	0	0	0	0	0	0	0	0	0	0	0	0	0	0	0	0	0	0	0	0	0	0	0	0	0	0	0	0	0	0	0	0	0	0	0	0	0	0	0	0
12	0	0	0	0	0	0	0	0	0	0	0	0	0	0	0	0	0	0	0	0	0	0	0	0	0	0	0	0	0	0	0	0	0	0	0	0	0	0	0	0	0	0	0	0	0	0	0	0	0
13	0	0	0	0	0	0	0	0	0	0	0	0	0	0	0	0	0	0	0	0	0	0	0	0	0	0	0	0	0	0	0	0	0	0	0	0	0	0	0	0	0	0	0	0	0	0	0	0	0
14	0	0	0	0	0	0	0	0	0	0	0	0	0	0	0	0	0	0	0	0	0	0	0	0	0	0	0	0	0	0	0	0	0	0	0	0	0	0	0	0	0	0	0	0	0	0	0	0	0
15	0	0	0	0	0	0	0	0	0	0	0	0	0	0	0	0	0	0	0	0	0	0	0	0	0	0	0	0	0	0	0	0	0	0	0	0	0	0	0	0	0	0	0	0	0	0	0	0	0
16	0	0	0	0	0	0	0	0	0	0	0	0	0	0	0	0	0	0	0	0	0	0	0	0	0	0	0	0	0	0	0	0	0	0	0	0	0	0	0	0	0	0	0	0	0	0	0	0	0
17	0	0	0	0	0	0	0	0	0	0	0	0	0	0	0	0	0	0	0	0	0	0	0	0	0	0	0	0	0	0	0	0	0	0	0	0	0	0	0	0	0	0	0	0	0	0	0	0	0
18	0	0	0	0	0	0	0	0	0	0	0	0	0	0	0	0	0	0	0	0	0	0	0	0	0	0	0	0	0	0	0	0	0	0	0	0	0	0	0	0	1	0	0	0	0	0	0	0	0
19	0	0	0	0	0	0	0	0	0	0	0	0	0	0	0	0	0	0	0	0	0	0	0	0	0	0	0	0	0	0	0	0	0	0	0	0	0	0	0	0	0	0	0	0	0	0	0	0	0
20	0	0	0	0	0	0	0	0	0	0	0	0	0	0	0	0	0	0	0	0	0	0	0	0	0	0	0	0	0	0	0	0	0	0	0	0	0	0	0	0	0	0	0	0	0	0	0	0	0
21	0	0	0	0	0	0	0	0	0	0	0	0	0	0	0	0	0	0	0	0	0	0	0	0	0	0	0	0	2	0	0	0	0	0	0	0	0	0	0	0	0	0	0	0	0	0	0	0	0
22	0	0	0	0	0	0	0	0	0	0	0	0	0	0	0	0	0	0	0	0	0	0	0	0	0	0	0	0	0	0	0	0	0	0	0	0	0	0	0	0	0	0	0	0	0	0	0	0	0
23	0	0	0	0	0	0	0	0	0	0	0	0	0	0	0	0	0	0	0	0	0	0	0	0	0	0	0	0	0	0	0	0	0	0	0	0	0	0	0	0	0	0	0	0	0	0	0	0	0
24	0	0	0	0	0	0	0	0	0	0	0	0	0	0	0	0	0	0	0	0	0	0	0	0	0	0	0	0	0	0	0	0	0	0	0	0	0	0	0	0	2	0	0	0	0	0	0	0	0
25	0	0	0	0	0	0	0	0	0	0	0	0	0	0	0	0	0	0	0	0	0	0	0	0	0	0	0	0	0	0	0	0	0	0	0	0	0	0	0	0	0	0	0	0	0	0	0	0	0
26	0	0	0	0	0	0	0	0	0	0	0	0	0	0	0	0	0	0	0	0	0	0	0	0	0	0	0	0	0	0	0	0	0	0	0	0	0	0	0	0	0	0	0	0	0	0	0	0	0
27	0	0	0	0	0	0	0	0	0	0	0	0	0	0	0	0	0	0	0	0	0	0	0	0	0	0	0	0	2	0	0	0	0	0	0	0	0	0	0	0	0	0	0	0	0	0	0	0	0
28	0	0	0	0	0	0	0	0	0	0	0	0	0	0	0	0	0	0	0	0	0	0	0	0	0	0	0	0	0	0	0	0	0	0	0	0	0	0	0	0	0	0	0	0	0	0	0	0	0
29	0	0	0	0	0	0	0	0	0	0	0	0	0	0	0	0	0	0	0	0	0	0	0	0	0	0	0	0	0	0	0	0	0	0	0	0	0	0	0	0	0	0	0	0	0	0	0	0	0
30	0	0	0	0	0	0	0	0	0	0	0	0	0	0	0	0	0	0	0	0	0	0	0	1	0	0	0	0	0	0	0	0	0	0	0	0	0	0	0	0	3	0	0	0	1	0	0	0	0
31	0	0	0	0	0	0	0	0	0	0	0	0	0	0	0	0	0	0	0	0	0	0	0	0	0	0	0	0	0	0	0	0	0	0	0	0	0	0	0	0	0	0	0	0	0	0	0	0	0
32	0	0	0	0	0	0	0	0	0	0	0	0	0	0	0	0	0	0	0	0	0	0	0	0	0	0	0	0	0	0	0	0	0	0	0	0	0	0	0	0	0	0	0	0	0	0	0	0	0
33	0	0	0	0	0	0	0	0	0	0	0	0	0	0	0	0	0	0	0	0	0	0	0	0	0	0	0	0	0	0	0	0	0	0	0	0	0	0	0	0	0	0	0	0	0	0	0	0	0
34	0	0	0	0	0	0	0	0	0	0	0	0	0	0	0	0	0	0	0	0	0	0	0	0	0	0	0	0	0	0	0	0	0	0	0	0	0	0	0	0	0	0	0	0	3	0	0	0	0
35	0	0	0	0	0	0	0	0	0	0	0	0	0	0	0	0	0	0	0	0	0	0	0	2	0	0	0	0	0	0	0	0	0	0	0	0	0	0	0	0	0	0	0	1	0	0	0	0	0
36	0	0	0	0	0	0	0	0	0	0	0	0	0	0	0	0	0	0	1	0	0	0	0	0	0	0	0	0	0	0	0	0	0	0	0	0	0	0	0	0	5	0	0	0	0	0	0	0	0
37	0	0	0	0	0	0	0	0	0	0	0	0	0	0	0	0	0	0	0	0	0	0	0	0	0	0	0	0	0	0	0	0	0	0	0	0	0	0	0	0	0	0	0	0	5	0	0	0	0
38	0	0	0	0	0	0	0	0	0	0	0	0	0	0	0	0	0	0	0	0	0	0	0	0	0	0	0	0	0	0	0	0	0	0	0	0	0	0	0	0	0	0	0	0	0	0	0	0	0
39	0	0	0	0	0	0	0	0	0	0	0	0	1	0	0	0	0	0	0	0	0	0	0	0	0	0	0	0	0	0	0	0	0	0	0	0	0	0	0	0	0	0	1	2	0	0	0	0	0
40	0	0	0	0	0	0	0	0	0	0	0	0	0	0	0	0	2	0	0	0	0	0	0	1	0	0	0	0	0	0	0	0	0	1	0	0	0	0	0	0	0	0	0	0	12	0	0	0	0
41	0	0	0	0	0	0	0	0	0	0	0	0	0	0	0	0	0	0	4	0	0	0	0	0	0	0	0	0	0	0	0	0	0	0	0	0	0	0	0	0	0	0	0	0	0	0	0	0	0
42	0	0	0	0	0	0	0	0	0	0	0	0	0	0	0	0	0	0	0	0	0	0	0	0	1	0	0	0	0	0	0	0	0	0	0	0	0	0	0	0	4	0	0	0	0	0	0	0	0
43	0	0	0	0	0	0	0	0	0	0	0	0	0	0	0	0	0	0	0	0	0	0	0	0	0	0	0	0	2	0	0	0	0	0	0	0	0	0	0	0	0	0	0	3	0	0	0	0	0
44	0	0	0	0	0	0	0	0	0	0	0	0	5	0	0	0	0	0	0	0	0	0	0	0	0	0	0	0	0	0	0	0	0	0	0	0	0	0	0	0	0	0	6	0	12	0	0	0	0
45	0	0	0	0	0	0	0	0	0	0	0	0	0	0	0	0	0	0	0	0	0	0	0	0	0	0	0	0	0	0	0	0	0	0	0	0	0	0	0	0	0	0	0	0	0	0	0	0	0
46	0	0	0	0	0	0	0	0	0	0	0	0	0	0	0	0	3	0	0	0	0	0	0	1	2	0	0	0	0	0	0	0	0	1	0	0	0	0	0	0	0	0	0	0	0	0	0	0	0
47	0	0	0	0	0	0	0	0	0	0	0	0	0	0	0	0	0	1	3	0	0	0	0	0	0	0	0	0	0	0	0	0	0	0	0	0	0	0	0	0	0	0	0	11	16	0	0	0	0
48	0	0	0	0	0	0	0	0	2	0	0	0	0	0	0	0	0	0	0	0	0	0	0	0	0	0	0	0	0	0	1	0	0	0	0	0	0	0	0	0	3	0	0	0	0	0	0	0	1
49	0	0	0	0	0	0	0	0	0	0	0	0	7	0	0	0	0	0	0	0	0	0	0	0	0	0	0	0	3	2	0	0	0	0	0	0	0	0	0	0	0	0	4	0	0	0	0	0	0
50	0	0	0	0	0	0	0	0	0	0	0	0	0	0	0	0	0	0	0	0	0	0	0	0	2	0	0	0	0	0	0	0	0	0	0	0	0	0	0	0	0	0	0	0	0	0	0	0	0
51	0	1	0	1	0	0	0	0	0	0	0	0	0	0	0	0	8	0	0	0	0	0	0	4	0	0	0	1	0	0	0	0	0	1	0	0	0	0	0	0	0	0	0	15	34	0	1	0	0
52	0	0	0	0	3	0	0	0	5	0	0	0	0	0	0	0	0	0	17	0	0	0	0	0	0	0	0	0	0	0	0	0	0	0	0	0	0	0	0	0	0	0	0	0	0	0	0	0	5
53	0	0	0	0	0	0	0	0	0	0	0	0	0	0	0	0	0	0	0	0	0	0	0	0	0	0	0	0	0	0	0	0	0	0	0	0	0	0	0	0	0	0	0	0	0	0	0	0	0
54	0	0	0	0	0	0	0	0	0	0	0	0	11	0	0	0	0	0	0	0	0	0	0	0	3	0	0	0	0	1	0	0	0	0	0	0	0	0	0	0	4	0	7	0	56	0	0	0	0
55	0	0	0	0	0	0	2	0	0	0	0	0	0	0	0	0	0	0	0	0	0	0	0	0	0	0	0	0	0	0	4	0	0	0	0	0	0	0	0	0	0	0	0	15	0	0	0	0	0
56	0	0	0	0	0	0	0	0	0	0	0	0	0	0	0	0	11	0	0	1	0	0	0	3	0	0	0	0	0	0	0	0	0	3	0	0	0	0	0	0	0	0	0	0	0	0	0	0	8
57	0	0	0	0	17	0	0	0	9	0	0	0	0	0	0	0	0	0	36	0	0	0	0	0	0	0	0	0	0	0	0	1	0	0	0	0	0	0	0	0	0	0	0	0	0	0	2	0	0
58	0	0	0	3	0	0	0	0	0	0	0	0	0	0	0	0	0	0	0	0	0	0	0	0	11	0	0	0	0	0	0	0	0	0	0	0	0	0	0	0	0	0	0	0	83	0	0	3	0
59	0	0	0	0	0	0	0	0	0	0	0	0	19	0	0	0	0	0	0	0	0	0	0	0	0	0	0	0	1	4	5	0	0	0	0	1	0	0	0	0	0	0	12	14	0	0	0	0	0
60	1	0	0	0	0	0	4	0	0	0	0	0	0	0	0	0	0	0	0	0	0	0	0	0	0	0	0	0	0	0	0	0	0	0	0	0	0	1	0	1	6	0	0	0	0	0	0	0	7
61	0	0	0	0	0	0	0	0	24	0	0	0	0	0	0	0	39	0	0	4	0	0	0	7	0	0	0	0	0	0	0	0	0	2	0	0	0	0	0	0	0	0	0	0	103	0	0	0	0
62	0	3	0	0	18	0	0	3	0	0	0	0	0	0	0	0	0	0	75	0	0	0	0	0	12	0	5	0	0	0	0	3	0	0	0	0	0	0	0	0	0	0	0	0	0	0	0	0	0
63	0	0	0	0	0	0	0	0	0	0	0	0	0	0	0	0	0	0	0	0	0	0	0	0	0	0	0	0	0	0	9	0	0	0	0	0	0	0	0	0	0	0	0	16	0	0	0	0	0
64	0	0	0	0	0	0	0	0	0	0	0	0	34	0	0	0	0	0	0	0	0	0	0	0	0	0	0	1	0	0	0	0	0	0	0	0	0	0	0	0	0	0	14	0	132	0	10	3	12
65	1	0	0	1	0	0	14	0	0	0	0	0	0	0	0	0	0	4	0	0	0	0	0	0	30	0	0	0	2	18	0	0	0	0	0	0	0	0	0	2	0	0	0	0	0	0	0	0	0
66	0	0	0	0	0	2	0	0	70	0	0	0	0	0	0	0	70	0	0	8	0	0	0	15	0	0	0	0	0	0	19	0	0	15	0	0	0	0	0	0	0	0	0	19	0	0	0	0	0
67	0	0	1	0	63	0	0	0	0	0	0	0	0	0	0	0	0	0	145	0	0	0	0	0	0	0	0	0	0	0	0	5	0	0	0	0	0	6	0	0	5	0	0	0	0	0	0	0	23
68	0	9	0	0	0	0	0	0	0	0	0	0	51	0	0	0	0	0	0	0	0	0	0	0	0	0	0	0	0	0	0	0	0	0	0	0	0	0	0	0	0	0	26	0	179	0	0	2	0
69	5	0	0	0	0	0	0	4	0	0	0	0	0	0	0	0	0	0	0	0	0	0	0	0	39	4	0	0	0	0	0	0	0	0	0	0	0	0	0	5	0	0	0	0	0	0	0	0	0
70	0	0	0	0	0	0	32	0	106	0	1	0	0	0	0	0	0	0	0	0	0	0	0	0	0	0	0	0	4	29	46	0	0	0	0	0	0	0	0	0	0	0	0	36	0	0	22	0	0
71	0	0	0	0	0	0	0	0	0	0	0	0	0	0	0	0	129	9	0	19	0	1	0	20	0	0	1	0	0	0	0	0	0	17	0	5	0	0	0	0	0	0	0	0	182	0	0	1	16
72	0	0	0	0	0	3	0	0	0	0	0	0	0	0	0	0	0	0	0	0	0	0	0	0	0	0	0	0	0	0	0	1	0	0	0	0	1	0	0	0	0	0	0	0	0	0	0	0	0
73	0	16	0	0	98	0	0	0	0	0	0	0	76	0	0	0	0	0	169	0	0	0	0	0	50	0	0	0	0	0	0	0	0	0	0	0	0	16	0	0	5	0	31	0	0	0	0	0	0
74	6	0	3	0	0	0	0	0	0	0	0	0	0	0	0	0	0	0	0	0	0	0	0	0	0	0	0	0	0	0	52	0	0	0	0	0	0	0	0	6	0	0	0	46	0	0	0	0	0
75	0	0	0	0	0	0	75	0	171	0	5	0	0	0	0	0	0	0	0	28	0	0	0	0	0	12	0	0	0	0	0	0	0	0	0	0	0	0	0	0	0	0	0	0	207	0	0	5	18
76	0	0	0	0	0	0	0	8	0	0	0	0	0	0	0	0	223	0	0	0	0	0	0	32	0	0	4	10	4	38	0	0	1	38	0	0	0	0	0	0	0	0	0	0	0	0	43	0	0
77	0	0	0	0	0	6	0	0	0	0	0	0	0	0	0	0	0	17	0	0	0	2	6	0	84	0	0	0	0	0	89	9	0	0	0	9	0	0	2	0	0	0	0	0	0	0	0	0	0
78	0	0	0	0	206	0	0	0	0	0	0	0	94	0	2	0	0	0	231	0	0	0	0	0	0	0	0	0	0	0	0	0	0	0	0	0	0	0	0	0	0	0	53	55	250	0	0	4	0
79	14	29	0	0	0	0	0	0	243	0	0	0	0	0	0	0	0	0	0	0	0	0	0	0	0	0	0	0	0	0	0	0	0	0	0	0	0	21	0	11	7	0	0	0	0	0	0	0	32
80	0	0	6	5	0	0	114	0	0	1	6	0	0	0	0	0	0	0	0	51	0	0	0	0	0	0	15	0	0	0	0	0	1	0	0	0	0	0	0	0	0	0	0	0	0	0	0	0	0
81	0	0	0	0	0	0	0	0	0	0	0	0	0	0	0	0	281	0	0	0	0	0	0	51	102	27	0	0	7	56	125	0	0	50	0	0	0	0	0	0	0	0	0	0	266	0	0	8	0
82	0	0	0	0	0	0	0	0	0	0	0	0	0	0	0	0	0	0	0	0	0	0	0	0	0	0	0	0	0	0	0	22	0	0	0	0	0	0	0	0	0	0	0	83	0	0	0	0	25
83	33	0	0	0	279	8	0	27	354	0	0	0	82	0	0	0	0	47	280	0	0	9	9	0	0	0	0	22	0	0	0	0	0	0	0	10	9	0	3	16	0	4	61	0	0	0	64	0	0
84	0	0	0	0	0	0	0	0	0	0	0	0	0	0	0	0	0	0	0	0	0	0	0	0	0	0	0	0	0	0	0	0	0	0	0	0	0	0	0	0	0	0	0	0	0	0	0	0	0
85	0	74	0	0	0	0	130	0	0	0	6	0	0	0	3	6	0	0	0	67	0	0	0	0	125	0	12	0	0	0	120	0	0	0	0	0	0	72	0	0	23	0	0	0	315	0	0	10	0
86	0	0	0	0	0	0	0	0	0	0	0	0	0	0	0	0	0	0	0	0	0	0	0	0	0	0	0	0	0	0	0	35	0	0	0	0	0	0	0	0	0	0	0	140	0	0	0	0	24
87	0	0	12	13	0	0	0	0	0	2	0	0	0	0	0	0	386	0	0	0	0	0	0	94	0	44	0	0	12	80	0	0	3	97	0	0	0	0	0	0	0	0	0	0	0	0	0	0	0
88	22	0	0	0	346	0	0	0	435	0	0	0	90	0	0	0	0	0	292	0	0	0	0	0	0	0	0	0	0	0	0	0	0	0	0	0	0	0	0	34	0	7	83	0	340	0	0	16	0
89	0	0	0	0	0	17	0	62	0	0	0	0	0	4	0	0	0	82	0	0	0	12	15	0	126	0	18	44	0	0	177	0	0	0	0	25	17	0	5	0	0	0	0	0	0	0	146	0	0
90	0	0	0	0	0	0	182	0	0	0	13	0	0	0	0	0	0	0	0	89	0	0	0	0	0	0	0	0	0	0	0	0	0	0	1	0	0	0	0	0	0	0	0	139	0	0	0	0	38
91	0	110	0	0	0	0	0	0	0	0	0	0	0	0	6	0	0	0	0	0	0	0	0	0	0	0	0	0	0	0	0	65	2	0	0	0	0	107	0	0	26	0	0	0	0	0	0	0	0
92	0	0	0	0	0	0	0	0	449	0	0	0	0	0	0	0	460	0	0	0	0	0	0	136	0	0	0	0	16	111	181	0	0	184	0	0	0	0	0	0	0	0	0	0	328	0	0	23	0
93	60	0	0	0	0	0	0	0	0	0	0	0	81	0	0	13	0	0	0	0	0	0	0	0	154	66	0	0	0	0	0	0	0	0	0	0	0	0	0	59	0	0	127	0	0	0	0	0	0
94	0	0	30	0	397	20	0	0	0	2	0	0	0	0	0	0	0	0	336	132	0	0	27	0	0	0	25	0	0	0	0	0	0	0	0	0	21	0	0	0	0	11	0	182	0	0	0	0	38
95	0	0	0	31	0	0	218	0	0	0	18	0	0	0	0	0	0	134	0	0	0	35	0	0	0	0	0	0	0	0	0	0	13	0	0	42	0	0	10	0	0	0	0	0	338	0	0	36	0
96	0	147	0	0	0	0	0	100	0	0	0	0	0	19	0	0	0	0	0	0	0	0	0	0	161	0	0	51	0	0	204	115	0	0	0	0	0	0	0	0	0	0	0	0	0	2	199	0	0
97	85	0	0	0	0	0	0	0	449	0	0	2	0	0	0	0	528	0	0	0	0	0	0	190	0	0	0	0	0	0	0	0	0	256	2	0	0	182	0	54	56	0	0	0	0	0	0	0	54
98	0	0	0	0	0	0	0	0	0	0	0	0	112	0	17	0	0	0	0	0	0	0	0	0	0	88	44	0	31	140	0	0	0	0	0	0	0	0	0	0	0	0	154	187	349	0	0	62	0
99	0	0	0	0	443	0	0	0	0	0	0	0	0	0	0	0	0	0	415	151	0	0	0	0	0	0	0	0	0	0	0	0	16	0	0	0	0	0	0	0	0	37	0	0	0	0	0	0	0
100	0	0	0	0	0	21	208	0	0	0	24	0	0	0	0	0	0	0	0	0	0	0	22	0	154	0	0	0	0	0	237	0	0	0	0	0	43	0	0	0	0	0	0	0	0	0	0	0	0
101	0	0	54	0	0	0	0	0	429	8	0	0	0	0	0	0	0	220	0	0	0	53	0	0	0	0	0	0	0	0	0	165	0	0	0	66	0	0	28	0	0	0	0	0	0	0	0	0	71
102	95	213	0	60	0	0	0	0	0	0	0	0	0	0	0	26	528	0	0	0	0	0	0	256	0	0	0	82	0	0	0	0	0	366	0	0	0	0	0	65	0	0	0	249	379	0	262	69	0
103	0	0	0	0	0	0	0	158	0	0	0	0	100	43	0	0	0	0	0	0	0	0	0	0	0	0	59	0	29	174	281	0	25	0	0	0	0	240	0	0	108	0	235	0	0	5	0	0	0
104	0	0	0	0	460	0	0	0	0	0	0	0	0	0	0	0	0	0	433	158	0	0	0	0	170	112	0	0	0	0	0	0	0	0	0	0	0	0	0	0	0	56	0	0	0	0	0	0	0
105	0	0	0	0	0	52	252	0	341	0	21	0	0	0	38	0	0	0	0	0	0	0	35	0	0	0	0	0	0	0	0	0	0	0	7	0	57	0	0	0	0	0	0	0	364	0	0	106	81
106	0	0	0	0	0	0	0	0	0	0	0	0	0	0	0	0	0	0	0	0	0	0	0	0	0	0	0	0	0	0	0	247	36	0	0	0	0	0	0	0	0	0	0	252	0	0	0	0	0
107	125	0	78	0	0	0	0	0	0	18	0	0	0	0	0	0	569	289	0	0	0	106	0	298	0	0	73	0	0	0	336	0	0	499	0	80	0	0	46	79	0	0	0	0	0	0	0	0	0
108	0	320	0	0	0	0	0	0	0	0	0	0	110	0	0	0	0	0	0	0	5	0	0	0	228	0	0	123	41	201	0	0	0	0	0	0	0	0	0	0	0	0	345	0	0	0	355	0	0
109	0	0	0	143	477	0	0	0	0	0	0	0	0	0	0	0	0	0	504	207	0	0	0	0	0	0	0	0	0	0	0	0	0	0	0	0	0	321	0	0	157	74	0	0	371	0	0	142	96
110	0	0	0	0	0	0	299	248	348	0	30	0	0	63	0	53	0	0	0	0	0	0	0	0	0	130	0	0	0	0	0	0	46	0	0	0	0	0	0	0	0	0	0	274	0	9	0	0	0
111	119	0	0	0	0	100	0	0	0	0	0	0	0	0	55	0	0	0	0	0	0	0	27	0	0	0	0	0	0	0	335	325	0	0	0	0	81	0	0	86	0	0	0	0	0	0	0	0	0
112	0	0	0	0	0	0	0	0	0	0	0	6	0	0	0	0	578	0	0	0	0	0	0	388	222	0	80	0	0	0	0	0	0	577	18	0	0	0	0	0	0	0	0	0	355	0	0	155	120
113	0	370	0	0	0	0	0	0	0	0	0	0	123	0	0	0	0	359	0	244	0	143	0	0	0	0	0	0	0	0	0	0	0	0	0	119	0	0	72	0	0	0	426	0	0	0	0	0	0
114	0	0	102	0	446	0	0	0	339	35	0	0	0	0	0	0	0	0	504	0	5	0	0	0	0	0	0	0	55	267	0	0	50	0	0	0	0	0	0	0	0	104	0	328	0	0	0	0	0
115	0	0	0	0	0	0	297	0	0	0	34	0	0	0	0	0	0	0	0	0	0	0	0	0	0	0	0	125	0	0	360	428	0	0	0	0	0	335	0	0	232	0	0	0	0	0	397	0	0
116	131	0	0	0	0	123	0	0	0	0	0	0	0	0	0	0	0	0	0	0	0	0	46	0	225	152	143	0	0	0	0	0	0	0	0	0	122	0	0	116	0	0	0	0	414	0	0	202	123
117	0	0	0	194	0	0	0	271	0	0	0	0	0	138	0	0	645	0	0	0	0	0	0	415	0	0	0	0	0	0	0	0	0	668	0	0	0	0	0	0	0	0	0	0	0	16	0	0	0
118	0	0	0	0	0	0	0	0	0	0	0	0	122	0	103	0	0	0	0	265	0	0	0	0	0	0	0	0	0	0	390	0	57	0	0	0	0	0	0	0	0	0	487	359	0	0	0	0	0
119	0	476	0	0	0	0	0	0	328	0	0	0	0	0	0	98	0	417	0	0	15	170	0	0	0	0	0	0	62	283	0	0	0	0	0	145	0	0	101	0	0	0	0	0	427	0	0	275	0
120	0	0	0	0	525	0	322	0	0	0	42	17	0	0	0	0	0	0	548	0	0	0	0	0	264	0	0	0	0	0	0	449	0	0	41	0	0	0	0	0	0	145	0	0	0	0	0	0	157
121	146	0	135	0	0	0	0	0	0	42	0	0	0	0	0	0	0	0	0	0	0	0	0	0	0	0	140	138	0	0	0	0	0	0	0	0	0	366	0	103	365	0	0	0	0	0	503	0	0
122	0	0	0	0	0	108	0	0	0	0	0	0	0	0	0	0	693	0	0	0	0	0	48	454	0	169	0	0	0	0	413	0	76	676	0	0	147	0	0	0	0	0	0	376	430	0	0	257	0
123	0	0	0	0	0	0	0	0	327	0	0	0	125	0	0	0	0	0	0	265	0	0	0	0	0	0	0	0	0	0	0	0	0	0	0	0	0	0	0	0	0	0	492	0	0	0	0	0	0
124	0	0	0	262	0	0	0	346	0	0	0	0	0	161	130	0	0	0	0	0	0	0	0	0	291	0	0	0	0	0	0	0	0	0	0	0	0	0	0	0	0	0	0	0	0	25	0	0	176
125	138	550	0	0	532	0	388	0	0	0	57	0	0	0	0	0	0	411	565	0	21	250	0	0	0	0	167	0	87	315	0	562	0	0	0	208	0	0	126	148	0	165	0	0	0	0	0	0	0
126	0	0	0	0	0	0	0	0	0	0	0	0	0	0	0	0	0	0	0	0	0	0	0	0	0	0	0	0	0	0	396	0	72	0	0	0	0	0	0	0	0	0	0	394	490	0	0	287	0
127	0	0	0	0	0	0	0	0	0	0	0	0	0	0	0	0	0	0	0	0	0	0	0	0	0	0	0	0	0	0	0	0	0	0	0	0	0	0	0	0	0	0	0	0	0	0	0	0	0
128	0	0	200	0	0	188	0	0	362	75	0	21	125	0	0	140	744	0	0	283	0	0	71	495	237	160	0	177	0	0	0	0	0	700	83	0	157	434	0	0	435	0	569	0	0	0	529	0	189
129	0	0	0	0	0	0	0	0	0	0	0	0	0	0	0	0	0	0	0	0	0	0	0	0	0	0	0	0	0	0	422	0	89	0	0	0	0	0	0	0	0	0	0	415	501	0	0	300	0
130	169	608	0	0	622	0	401	0	0	0	54	0	0	0	0	0	0	460	593	0	23	263	0	0	0	0	221	0	104	368	0	596	0	0	0	246	0	0	207	146	0	170	0	0	0	0	0	0	0
131	0	0	0	353	0	0	0	394	0	0	0	0	0	231	167	0	0	0	0	0	0	0	0	0	298	0	0	0	0	0	0	0	0	0	0	0	0	0	0	0	0	0	0	0	0	44	0	0	230
132	0	0	0	0	0	0	0	0	401	0	0	0	135	0	0	0	0	0	0	284	0	0	0	0	0	0	0	0	0	0	0	0	0	0	0	0	0	0	0	0	0	0	617	0	0	0	0	0	0
133	0	0	0	0	0	175	0	0	0	0	0	0	0	0	0	0	754	0	0	0	0	0	103	547	0	186	0	0	0	0	414	0	97	719	0	0	190	0	0	0	0	0	0	376	512	0	0	358	0
134	187	0	261	0	0	0	0	0	0	105	0	0	0	0	0	0	0	0	0	0	0	0	0	0	0	0	285	208	0	0	0	0	0	0	0	0	0	499	0	171	594	0	0	0	0	0	576	0	0
135	0	0	0	0	642	0	420	0	0	0	76	56	0	0	0	0	0	0	732	0	0	0	0	0	294	0	0	0	0	0	0	608	0	0	107	0	0	0	0	0	0	168	0	0	0	0	0	0	231
136	0	637	0	0	0	0	0	0	429	0	0	0	0	0	0	178	0	459	0	0	36	275	0	0	0	0	0	0	114	395	0	0	0	0	0	275	0	0	304	0	0	0	0	0	535	0	0	363	0
137	0	0	0	0	0	0	0	0	0	0	0	0	158	0	192	0	0	0	0	276	0	0	0	0	0	0	0	0	0	0	437	0	111	0	0	0	0	0	0	0	0	0	592	361	0	0	0	0	0
138	0	0	0	446	0	0	0	419	0	0	0	0	0	310	0	0	801	0	0	0	0	0	0	567	0	0	0	0	0	0	0	0	0	751	0	0	0	0	0	0	0	0	0	0	0	65	0	0	0
139	212	0	0	0	0	252	0	0	0	0	0	0	0	0	0	0	0	0	0	0	0	0	109	0	323	175	318	0	0	0	0	0	0	0	0	0	193	0	0	192	0	0	0	0	481	0	0	355	274
140	0	0	0	0	0	0	440	0	0	0	74	0	0	0	0	0	0	0	0	0	0	0	0	0	0	0	0	278	0	0	408	631	0	0	0	0	0	535	0	0	663	0	0	0	0	0	633	0	0
141	0	0	305	0	606	0	0	0	452	135	0	0	0	0	0	0	0	0	786	0	58	0	0	0	0	0	0	0	128	409	0	0	152	0	0	0	0	0	0	0	0	201	0	401	0	0	0	0	0
142	0	706	0	0	0	0	0	0	0	0	0	0	196	0	0	0	0	499	0	335	0	291	0	0	0	0	0	0	0	0	0	0	0	0	0	323	0	0	359	0	0	0	616	0	0	0	0	0	0
143	0	0	0	0	0	0	0	0	0	0	0	109	0	0	0	0	809	0	0	0	0	0	0	578	380	0	396	0	0	0	0	0	0	698	142	0	0	0	0	0	0	0	0	0	475	0	0	398	293
144	295	0	0	0	0	241	0	0	0	0	0	0	0	0	213	0	0	0	0	0	0	0	112	0	0	0	0	0	0	0	360	626	0	0	0	0	209	0	0	193	0	0	0	0	0	0	0	0	0
145	0	0	0	0	0	0	425	507	515	0	80	0	0	305	0	219	0	0	0	0	0	0	0	0	0	203	0	0	0	0	0	0	156	0	0	0	0	0	0	0	0	0	0	367	0	75	0	0	0
146	0	0	0	474	706	0	0	0	0	0	0	0	0	0	0	0	0	0	837	361	0	0	0	0	0	0	0	0	0	0	0	0	0	0	0	0	0	573	0	0	719	211	0	0	462	0	0	427	282
147	0	651	0	0	0	0	0	0	0	0	0	0	252	0	0	0	0	0	0	0	71	0	0	0	375	0	0	309	166	438	0	0	0	0	0	0	0	0	0	0	0	0	687	0	0	0	685	0	0
148	365	0	341	0	0	0	0	0	0	165	0	0	0	0	0	0	748	527	0	0	0	292	0	522	0	0	434	0	0	0	348	0	0	592	0	382	0	0	424	223	0	0	0	0	0	0	0	0	0
149	0	0	0	0	0	0	0	0	0	0	0	0	0	0	0	0	0	0	0	0	0	0	0	0	0	0	0	0	0	0	0	677	155	0	0	0	0	0	0	0	0	0	0	338	0	0	0	0	0
150	0	0	0	0	0	285	505	0	482	0	86	135	0	0	225	0	0	0	0	0	0	0	155	0	0	0	0	0	0	0	0	0	0	0	172	0	272	0	0	0	0	0	0	0	396	0	0	426	285
151	0	0	0	0	722	0	0	0	0	0	0	0	0	0	0	0	0	0	920	327	0	0	0	0	374	199	0	0	0	0	0	0	0	0	0	0	0	0	0	0	0	215	0	0	0	0	0	0	0
152	0	0	0	0	0	0	0	547	0	0	0	0	252	331	0	0	0	0	0	0	81	0	0	0	0	0	494	0	173	456	375	0	217	0	0	0	0	658	0	0	866	0	656	0	0	107	0	0	0
153	440	643	0	628	0	0	0	0	0	0	0	0	0	0	0	243	798	0	0	0	0	0	0	494	0	0	0	374	0	0	0	0	0	612	0	0	0	0	0	218	0	0	0	321	403	0	740	417	0
154	0	0	387	0	0	0	0	0	488	188	0	0	0	0	0	0	0	579	0	0	0	322	0	0	0	0	0	0	0	0	0	596	0	0	0	387	0	0	481	0	0	0	0	0	0	0	0	0	306
155	0	0	0	0	0	308	496	0	0	0	120	0	0	0	0	0	0	0	0	0	0	0	191	0	398	0	0	0	0	0	337	0	0	0	0	0	294	0	0	0	0	0	0	0	0	0	0	0	0
156	0	0	0	0	680	0	0	0	0	0	0	0	0	0	0	0	0	0	961	344	0	0	0	0	0	0	0	0	0	0	0	0	208	0	0	0	0	0	0	0	0	214	0	0	0	0	0	0	0
157	0	0	0	0	0	0	0	0	0	0	0	0	289	0	236	0	0	0	0	0	80	0	0	0	0	188	528	0	171	436	0	0	0	0	0	0	0	0	0	0	0	0	632	314	348	0	0	431	0
158	492	0	0	0	0	0	0	0	476	0	0	163	0	0	0	0	809	0	0	0	0	0	0	470	0	0	0	0	0	0	0	0	0	587	242	0	0	674	0	245	989	0	0	0	0	0	0	0	316
159	0	656	0	0	0	0	0	624	0	0	0	0	0	381	0	0	0	0	0	0	0	0	0	0	374	0	0	0	0	0	317	577	0	0	0	0	0	0	0	0	0	0	0	0	0	134	0	0	0
160	0	0	0	635	0	0	487	0	0	0	125	0	0	0	0	0	0	610	0	0	0	323	0	0	0	0	0	427	0	0	0	0	256	0	0	451	0	0	524	0	0	0	0	0	289	0	772	413	0
161	0	0	497	0	732	335	0	0	0	210	0	0	0	0	0	0	0	0	1078	328	0	0	206	0	0	0	578	0	0	0	0	0	0	0	0	0	306	0	0	0	0	242	0	332	0	0	0	0	334
162	515	0	0	0	0	0	0	0	0	0	0	0	287	0	0	308	0	0	0	0	0	0	0	0	371	205	0	0	0	0	0	0	0	0	0	0	0	0	0	240	0	0	681	0	0	0	0	0	0
163	0	0	0	0	0	0	0	0	442	0	0	0	0	0	0	0	884	0	0	0	114	0	0	431	0	0	0	0	216	453	293	0	0	534	0	0	0	0	0	0	0	0	0	0	305	0	0	389	0
164	0	594	0	0	0	0	0	0	0	0	0	0	0	0	264	0	0	0	0	0	0	0	0	0	0	0	0	0	0	0	0	549	235	0	0	0	0	705	0	0	1103	0	0	0	0	0	0	0	0
165	0	0	0	0	0	0	465	0	0	0	127	183	0	0	0	0	0	0	0	351	0	0	0	0	0	0	0	0	0	0	0	0	0	0	260	0	0	0	0	0	0	0	0	315	0	0	0	0	340
166	0	0	0	0	0	361	0	665	0	0	0	0	0	348	0	0	0	655	0	0	0	324	193	0	399	0	639	464	0	0	298	0	0	0	0	459	341	0	586	0	0	0	0	0	0	156	803	0	0
167	524	0	0	0	727	0	0	0	438	0	0	0	351	0	0	0	0	0	1109	0	0	0	0	0	0	0	0	0	0	0	0	0	0	0	0	0	0	0	0	254	0	239	653	0	241	0	0	423	0
168	0	0	539	727	0	0	0	0	0	294	0	0	0	0	0	0	916	0	0	0	118	0	0	412	0	196	0	0	229	453	0	0	265	512	0	0	0	0	0	0	0	0	0	0	0	0	0	0	0
169	0	0	0	0	0	0	0	0	0	0	0	0	0	0	0	0	0	0	0	0	0	0	0	0	0	0	0	0	0	0	0	506	0	0	0	0	0	0	0	0	0	0	0	297	0	0	0	0	371
170	0	577	0	0	0	0	460	0	0	0	163	0	0	0	303	339	0	0	0	314	0	0	0	0	380	0	631	0	0	0	273	0	0	0	0	0	0	757	0	0	1168	0	0	0	218	0	0	374	0
171	0	0	0	0	0	0	0	0	0	0	0	0	0	0	0	0	0	0	0	0	0	0	0	0	0	0	0	0	0	0	0	0	295	0	0	0	0	0	0	0	0	0	0	0	0	0	0	0	0
172	556	0	0	0	724	326	0	648	435	0	0	0	336	344	0	0	0	710	1101	0	0	361	172	0	0	0	0	515	0	0	0	0	0	0	0	506	378	0	587	265	0	237	708	0	0	154	773	0	0
173	0	0	0	0	0	0	0	0	0	0	0	203	0	0	0	0	0	0	0	0	0	0	0	0	0	0	0	0	0	0	0	440	0	0	302	0	0	0	0	0	0	0	0	308	0	0	0	0	371
174	0	0	0	0	0	0	0	0	0	0	0	0	0	0	0	0	881	0	0	0	158	0	0	360	341	238	0	0	240	485	224	0	0	507	0	0	0	0	0	0	0	0	0	0	190	0	0	332	0
175	0	0	542	693	0	0	454	0	0	297	191	0	0	0	0	0	0	0	0	325	0	0	0	0	0	0	582	0	0	0	0	0	309	0	0	0	0	0	0	0	0	0	0	0	0	0	0	0	0
176	507	593	0	0	0	0	0	0	420	0	0	0	0	0	0	0	0	0	0	0	0	0	0	0	0	0	0	0	0	0	0	0	0	0	0	0	0	654	0	291	1169	0	0	0	0	0	0	0	366
177	0	0	0	0	758	0	0	0	0	0	0	0	374	0	295	0	0	0	1136	0	0	0	0	0	0	0	0	0	0	0	0	0	0	0	0	0	0	0	0	0	0	244	734	273	213	0	0	335	0
178	0	0	0	0	0	352	0	0	0	0	0	0	0	0	0	0	0	666	0	0	0	350	163	0	372	0	0	0	0	0	212	422	0	0	0	548	383	0	547	0	0	0	0	0	0	0	0	0	0
179	0	0	0	0	0	0	0	744	0	0	0	0	0	399	0	429	878	0	0	0	170	0	0	319	0	0	546	511	265	509	0	0	351	472	0	0	0	0	0	0	0	0	0	0	0	195	769	0	0
180	0	0	0	0	0	0	457	0	417	0	199	219	0	0	0	0	0	0	0	303	0	0	0	0	0	201	0	0	0	0	0	0	0	0	316	0	0	0	0	0	0	0	0	0	155	0	0	289	383
181	466	0	524	0	0	0	0	0	0	355	0	0	0	0	0	0	0	0	0	0	0	0	0	0	0	0	0	0	0	0	200	0	0	0	0	0	0	0	0	261	0	0	0	286	0	0	0	0	0
182	0	557	0	750	676	0	0	0	0	0	0	0	381	0	0	0	0	0	1114	0	0	0	0	0	362	0	0	0	0	0	0	0	0	0	0	0	0	714	0	0	1251	292	749	0	0	0	0	0	0
183	0	0	0	0	0	325	0	0	0	0	0	0	0	0	330	0	0	0	0	0	0	0	177	0	0	0	0	0	0	0	0	372	376	0	0	0	428	0	0	0	0	0	0	0	0	0	0	0	0
184	0	0	0	0	0	0	0	0	0	0	0	0	0	0	0	0	859	694	0	274	0	389	0	301	0	0	546	0	0	0	0	0	0	470	0	574	0	0	573	0	0	0	0	0	156	0	0	313	421
185	0	0	0	0	0	0	426	0	464	0	185	0	0	0	0	0	0	0	0	0	209	0	0	0	0	0	0	515	218	489	191	0	0	0	0	0	0	0	0	0	0	0	0	259	0	0	792	0	0
186	480	0	0	0	0	0	0	753	0	0	0	0	0	408	0	0	0	0	0	0	0	0	0	0	330	217	0	0	0	0	0	0	0	0	0	0	0	0	0	270	0	0	0	0	0	227	0	0	0
187	0	493	0	0	0	0	0	0	0	0	0	0	381	0	0	464	0	0	0	0	0	0	0	0	0	0	0	0	0	0	0	0	393	0	0	0	0	0	0	0	0	0	730	0	142	0	0	278	0
188	0	0	532	0	687	0	0	0	0	404	0	229	0	0	0	0	0	0	1033	0	0	0	0	0	0	0	540	0	0	0	0	309	0	0	265	0	0	686	0	0	1158	268	0	0	0	0	0	0	377
189	0	0	0	0	0	374	0	0	438	0	0	0	0	0	0	0	835	0	0	264	0	0	179	303	0	0	0	0	0	0	189	0	0	404	0	0	440	0	0	0	0	0	0	249	0	0	0	0	0
190	400	0	0	788	0	0	389	0	0	0	179	0	0	0	331	0	0	650	0	0	225	397	0	0	315	0	0	0	276	504	0	0	0	0	0	585	0	0	499	287	0	0	0	0	0	0	0	0	0
191	0	0	0	0	0	0	0	0	0	0	0	0	0	0	0	0	0	0	0	0	0	0	0	0	0	0	0	0	0	0	0	0	364	0	0	0	0	0	0	0	0	0	0	0	141	0	0	270	0
192	0	0	0	0	0	0	0	0	0	0	0	0	419	0	0	0	0	0	0	0	0	0	0	0	0	247	0	501	0	0	177	0	0	0	0	0	0	0	0	0	0	0	683	272	0	0	721	0	425
193	0	430	0	0	678	0	0	795	0	0	0	0	0	403	0	0	0	0	953	0	0	0	0	0	290	0	493	0	0	0	0	260	0	0	0	0	0	0	0	0	0	329	0	0	0	254	0	0	0
194	0	0	0	0	0	320	0	0	485	0	0	0	0	0	0	0	757	0	0	226	0	0	256	280	0	0	0	0	0	0	0	0	440	406	0	0	439	0	0	0	0	0	0	0	124	0	0	239	0
195	333	0	575	0	0	0	382	0	0	420	201	248	0	0	0	0	0	0	0	0	0	0	0	0	0	0	0	0	0	0	0	0	0	0	330	0	0	659	0	280	1316	0	0	0	0	0	0	0	393
196	0	0	0	0	0	0	0	0	0	0	0	0	396	0	355	598	0	635	0	0	277	395	0	0	0	0	0	0	263	508	192	0	0	0	0	596	0	0	473	0	0	0	597	242	0	0	0	0	0
197	0	0	0	705	0	0	0	0	0	0	0	0	0	0	0	0	0	0	0	0	0	0	0	0	284	255	493	0	0	0	0	0	0	0	0	0	0	0	0	0	0	0	0	0	102	0	0	244	0
198	0	0	0	0	633	0	0	0	450	0	0	0	0	0	0	0	0	0	962	0	0	0	0	0	0	0	0	511	0	0	0	236	374	0	0	0	0	0	0	0	0	327	0	0	0	0	721	0	0
199	0	363	0	0	0	0	0	0	0	0	0	0	0	0	0	0	772	0	0	199	0	0	0	275	0	0	0	0	0	0	0	0	0	358	0	0	0	0	0	0	0	0	0	0	0	0	0	0	464
200	320	0	0	0	0	323	354	822	0	0	196	0	0	431	0	0	0	0	0	0	0	0	282	0	0	0	0	0	0	0	142	0	0	0	0	0	470	0	0	307	0	0	0	246	0	265	0	0	0
201	0	0	0	0	0	0	0	0	0	0	0	0	394	0	0	0	0	0	0	0	319	0	0	0	289	0	0	0	283	501	0	0	0	0	0	0	0	610	0	0	1335	0	598	0	78	0	0	223	0
202	0	0	561	0	0	0	0	0	0	426	0	0	0	0	0	0	0	583	0	0	0	428	0	0	0	0	480	0	0	0	0	243	423	0	0	662	0	0	456	0	0	0	0	0	0	0	0	0	0
203	0	0	0	0	597	0	0	0	412	0	0	285	0	0	380	0	0	0	864	197	0	0	0	0	0	296	0	0	0	0	0	0	0	0	300	0	0	0	0	0	0	344	0	0	0	0	0	0	467
204	290	320	0	717	0	0	0	0	0	0	0	0	0	0	0	747	756	0	0	0	0	0	0	237	0	0	0	455	0	0	137	0	0	315	0	0	0	0	0	239	0	0	0	200	88	0	685	196	0
205	0	0	0	0	0	303	343	0	0	0	218	0	0	0	0	0	0	0	0	0	0	0	277	0	271	0	0	0	0	0	0	0	0	0	0	0	419	0	0	0	0	0	0	0	0	0	0	0	0
206	0	0	0	0	0	0	0	0	0	0	0	0	374	0	0	0	0	0	0	0	337	0	0	0	0	0	414	0	299	496	0	0	443	0	0	0	0	0	0	0	0	0	560	0	0	0	0	0	0
207	0	0	0	0	0	0	0	728	377	0	0	0	0	409	0	0	0	0	0	0	0	0	0	0	0	0	0	0	0	0	138	221	0	0	0	0	0	578	0	0	1295	0	0	0	0	282	0	0	423
208	0	0	554	0	590	0	0	0	0	455	0	0	0	0	0	0	0	597	844	173	0	434	0	0	0	0	0	0	0	0	0	0	0	0	0	639	0	0	464	0	0	380	0	225	88	0	0	211	0
209	279	0	0	0	0	0	0	0	0	0	0	0	0	0	0	0	748	0	0	0	0	0	0	207	250	299	0	0	0	0	0	0	0	350	0	0	0	0	0	271	0	0	0	0	0	0	0	0	0
210	0	287	0	0	0	0	322	0	0	0	226	256	0	0	387	0	0	0	0	0	0	0	0	0	0	0	0	0	0	0	0	0	482	0	341	0	0	0	0	0	0	0	0	0	0	0	0	0	421
211	0	0	0	0	0	275	0	0	351	0	0	0	391	0	0	0	0	0	0	0	0	0	290	0	0	0	430	506	0	0	115	0	0	0	0	0	462	0	0	0	0	0	527	0	64	0	670	162	0
212	0	0	0	670	0	0	0	0	0	0	0	0	0	0	0	0	0	0	0	0	370	0	0	0	0	0	0	0	299	495	0	186	0	0	0	0	0	0	0	0	0	0	0	168	0	0	0	0	0
213	0	0	0	0	0	0	0	0	0	0	0	0	0	0	0	836	0	0	0	177	0	0	0	0	178	0	0	0	0	0	0	0	426	0	0	0	0	496	0	0	1320	0	0	0	0	0	0	0	0
214	259	0	0	0	548	0	0	722	0	0	0	0	0	433	0	0	0	590	862	0	0	414	0	0	0	0	0	0	0	0	0	0	0	0	0	625	0	0	408	266	0	394	0	0	0	318	0	0	430
215	0	0	516	0	0	0	264	0	0	447	202	0	0	0	0	0	695	0	0	0	0	0	0	195	0	284	392	0	0	0	98	0	0	357	0	0	0	0	0	0	0	0	0	0	58	0	0	154	0
216	0	232	0	0	0	0	0	0	337	0	0	0	372	0	380	0	0	0	0	0	0	0	0	0	0	0	0	0	0	0	0	0	0	0	0	0	0	0	0	0	0	0	482	220	0	0	0	0	0
217	0	0	0	0	0	269	0	0	0	0	0	0	0	0	0	0	0	0	0	0	345	0	297	0	205	0	0	432	286	522	0	164	449	0	0	0	389	0	0	0	0	0	0	0	0	0	584	0	0
218	212	0	0	0	0	0	0	0	0	0	0	286	0	0	0	0	0	0	0	171	0	0	0	0	0	0	0	0	0	0	108	0	0	0	297	0	0	0	0	264	0	0	0	0	63	0	0	182	422
219	0	0	0	684	441	0	0	0	0	0	0	0	0	0	0	0	0	0	779	0	0	0	0	0	0	0	0	0	0	0	0	0	0	0	0	0	0	506	0	0	1303	375	0	0	0	0	0	0	0
220	0	0	0	0	0	0	247	0	293	0	201	0	0	0	0	0	674	539	0	0	0	458	0	178	0	0	385	0	0	0	0	0	0	323	0	710	0	0	421	0	0	0	0	185	0	0	0	0	0
221	0	227	0	0	0	0	0	646	0	0	0	0	378	434	0	846	0	0	0	0	0	0	0	0	172	290	0	0	0	0	0	0	386	0	0	0	0	0	0	0	0	0	519	0	47	332	0	117	0
222	0	0	478	0	0	282	0	0	0	444	0	0	0	0	0	0	0	0	0	153	0	0	299	0	0	0	0	0	0	0	105	152	0	0	0	0	351	0	0	0	0	0	0	0	0	0	0	0	379
223	236	0	0	0	0	0	0	0	0	0	0	0	0	0	383	0	0	0	0	0	356	0	0	0	0	0	0	0	286	514	0	0	0	0	0	0	0	0	0	258	0	0	0	0	0	0	0	0	0
224	0	0	0	0	422	0	0	0	0	0	0	0	0	0	0	0	0	0	777	0	0	0	0	0	184	0	363	441	0	0	0	0	0	0	0	0	0	0	0	0	0	384	0	163	0	0	536	0	0
225	0	0	0	0	0	0	208	0	290	0	176	300	0	0	0	0	674	0	0	0	0	0	0	182	0	0	0	0	0	0	0	0	356	306	303	0	0	450	0	0	1301	0	0	0	41	0	0	142	346
226	0	0	0	670	0	0	0	0	0	0	0	0	370	0	0	0	0	520	0	0	0	412	0	0	0	302	0	0	0	0	94	0	0	0	0	672	0	0	381	0	0	0	472	0	0	0	0	0	0
227	0	173	0	0	0	0	0	0	0	0	0	0	0	0	0	0	0	0	0	139	0	0	0	0	0	0	0	0	0	0	0	131	0	0	0	0	0	0	0	0	0	0	0	0	0	0	0	0	0
228	253	0	0	0	0	265	0	586	0	0	0	0	0	463	0	0	0	0	0	0	354	0	353	0	171	0	0	0	325	451	0	0	0	0	0	0	344	0	0	251	0	0	0	158	46	370	0	128	0
229	0	0	425	0	383	0	0	0	226	460	0	0	0	0	391	0	0	0	735	0	0	0	0	0	0	0	330	0	0	0	0	0	352	0	0	0	0	0	0	0	0	405	0	0	0	0	0	0	284
230	0	0	0	0	0	0	198	0	0	0	188	0	0	0	0	913	629	0	0	0	0	0	0	163	0	0	0	412	0	0	74	0	0	294	0	0	0	0	0	0	0	0	0	0	0	0	491	0	0
231	0	0	0	0	0	0	0	0	0	0	0	0	419	0	0	0	0	0	0	0	0	0	0	0	0	0	0	0	0	0	0	102	0	0	0	0	0	439	0	0	1354	0	407	0	0	0	0	0	0
232	235	0	0	0	0	0	0	0	0	0	0	0	0	0	0	0	0	518	0	158	0	373	0	0	164	267	0	0	0	0	0	0	0	0	0	717	0	0	396	245	0	0	0	178	57	0	0	126	0
233	0	133	0	0	0	221	0	0	173	0	0	273	0	0	0	0	0	0	0	0	0	0	368	0	0	0	296	0	0	0	82	0	379	0	306	0	314	0	0	0	0	0	0	0	0	0	0	0	241
234	0	0	0	587	0	0	0	0	0	0	0	0	0	0	0	0	0	0	0	0	385	0	0	0	0	0	0	0	325	426	0	0	0	0	0	0	0	0	0	0	0	0	0	0	0	0	0	0	0
235	0	0	438	0	333	0	200	520	0	438	194	0	0	455	0	0	591	0	747	0	0	0	0	150	0	0	0	0	0	0	0	0	0	300	0	0	0	0	0	0	0	370	0	0	33	379	0	116	0
236	0	0	0	0	0	0	0	0	0	0	0	0	375	0	385	0	0	0	0	0	0	0	0	0	160	0	0	369	0	0	0	87	293	0	0	0	0	0	0	0	0	0	412	154	0	0	464	0	0
237	232	0	0	0	0	0	0	0	0	0	0	0	0	0	0	0	0	0	0	140	0	0	0	0	0	0	0	0	0	0	62	0	0	0	0	0	0	360	0	249	1258	0	0	0	0	0	0	0	218
238	0	130	0	0	0	0	0	0	172	0	0	0	0	0	0	915	0	484	0	0	0	375	0	0	0	341	279	0	0	0	0	0	0	0	0	724	0	0	349	0	0	0	0	0	34	0	0	102	0
239	0	0	0	0	0	226	0	0	0	0	0	0	0	0	0	0	0	0	0	0	376	0	414	0	0	0	0	0	285	444	0	0	0	0	0	0	297	0	0	0	0	0	0	0	0	0	0	0	0
240	0	0	0	0	351	0	147	0	0	0	232	288	0	0	0	0	551	0	709	0	0	0	0	163	125	0	0	0	0	0	0	0	293	222	340	0	0	0	0	0	0	354	0	171	0	0	0	0	193
241	0	0	0	564	0	0	0	0	0	0	0	0	390	0	0	0	0	0	0	130	0	0	0	0	0	0	0	0	0	0	76	98	0	0	0	0	0	0	0	0	0	0	403	0	0	0	0	0	0
242	190	0	389	0	0	0	0	487	170	452	0	0	0	463	384	0	0	0	0	0	0	0	0	0	0	0	273	0	0	0	0	0	0	0	0	0	0	0	0	236	0	0	0	0	37	376	0	87	0
243	0	0	0	0	0	0	0	0	0	0	0	0	0	0	0	0	0	0	0	0	0	0	0	0	0	0	0	347	0	0	0	0	0	0	0	0	0	280	0	0	1268	0	0	0	0	0	453	0	0
244	0	89	0	0	0	187	0	0	0	0	0	0	0	0	0	0	0	424	0	0	0	366	382	0	135	317	0	0	0	0	66	0	307	0	0	698	295	0	337	0	0	0	0	139	0	0	0	0	174
245	0	0	0	0	316	0	137	0	0	0	202	0	0	0	0	0	539	0	688	0	352	0	0	134	0	0	0	0	295	421	0	0	0	256	0	0	0	0	0	0	0	291	0	0	33	0	0	75	0
246	163	0	0	0	0	0	0	0	0	0	0	0	385	0	0	0	0	0	0	106	0	0	0	0	0	0	0	0	0	0	0	68	0	0	0	0	0	0	0	199	0	0	348	0	0	0	0	0	0
247	0	0	0	0	0	0	0	0	156	0	0	0	0	0	0	905	0	0	0	0	0	0	0	0	0	0	216	0	0	0	0	0	0	0	0	0	0	0	0	0	0	0	0	0	0	0	0	0	0
248	0	0	0	535	0	0	0	0	0	0	0	291	0	0	0	0	0	0	0	0	0	0	0	0	135	0	0	0	0	0	78	0	250	0	289	0	0	0	0	0	0	0	0	130	0	0	0	0	149
249	0	0	429	0	0	0	0	398	0	432	0	0	0	424	337	0	0	0	0	0	0	0	0	0	0	0	0	331	0	0	0	0	0	0	0	0	0	255	0	0	1161	0	0	0	32	376	416	95	0
250	0	65	0	0	273	178	121	0	0	0	222	0	0	0	0	0	573	487	664	0	352	293	397	151	0	293	0	0	288	438	0	0	0	233	0	688	270	0	339	0	0	264	0	0	0	0	0	0	0
251	190	0	0	0	0	0	0	0	137	0	0	0	399	0	0	0	0	0	0	90	0	0	0	0	0	0	215	0	0	0	0	54	0	0	0	0	0	0	0	202	0	0	352	0	0	0	0	0	0
252	0	0	0	0	0	0	0	0	0	0	0	0	0	0	0	0	0	0	0	0	0	0	0	0	122	0	0	0	0	0	73	0	256	0	0	0	0	0	0	0	0	0	0	120	27	0	0	79	164
253	0	0	0	0	0	0	0	0	0	0	0	0	0	0	0	0	0	0	0	0	0	0	0	0	0	0	0	0	0	0	0	0	0	0	0	0	0	0	0	0	0	0	0	0	0	0	0	0	0
254	0	0	0	0	0	0	0	0	0	0	0	0	0	0	0	0	0	0	0	0	0	0	0	0	0	0	0	0	0	0	0	0	0	0	0	0	0	0	0	0	0	0	0	0	0	0	0	0	0
255	3421	1017	6718	3614	3954	1350	1597	3194	1438	4801	6468	10102	4777	5631	3323	7172	6090	5612	7641	692	5490	4124	6936	1730	1404	5071	1989	3778	9283	4500	1539	492	3263	4299	6977	8152	2642	3291	5169	3359	16235	2122	3090	2542	766	7249	4492	936	1524
Average	197.271	167.654	217.014	203.431	179.936	194.277	173.869	197.72	164.645	224.143	230.752	240.876	207.564	218.347	214.356	227.783	185	200.109	191.63	169.909	232.688	208.911	230.108	171.694	173.163	216.239	191.697	206.972	231.164	199.77	161.216	160.919	209.852	181.822	231.859	218.71	204.575	189.992	210.436	205.987	217.594	205.141	184.845	176.706	138.051	237.207	193	172.835	189.564
Min	60	51	67	55	52	66	55	62	48	80	70	97	39	89	78	85	40	47	36	56	108	71	77	30	42	69	62	51	21	49	48	57	76	40	90	59	72	60	77	60	18	83	39	35	30	96	51	58	48
Max	255	255	255	255	255	255	255	255	255	255	255	255	255	255	255	255	255	255	255	255	255	255	255	255	255	255	255	255	255	255	255	255	255	255	255	255	255	255	255	255	255	255	255	255	255	255	255	255	255
Std Dev	47.093	43.623	43.176	43.583	53.772	43.781	49.899	45.476	53.013	36.905	38.129	28.942	50.491	43.197	42.537	35.685	54.868	49.811	52.978	47.245	30.951	46.176	37.897	50.845	50.036	48.592	41.676	45.027	38.603	50.186	52.106	39.569	39.298	54.425	35.93	42.203	43.289	48.295	43.595	47.714	42.175	43.82	48.549	55.081	47.834	30.571	49.939	42.25	43.846
Average Control	202.07
Average Mutagen 1	196.373
Average Mutagen 2	178.554
Average Mutagen 3	189.112
Average Mutagen 4	188.079
Average Mutagen 5	186.659
Average Mutagen 6	168.169
Average Mutagen 7	167.944
Average Mutagen 8	168.176
Average Mutagen 9	168.815
Average Mutagen 10	173.183
Average Mutagen 11	168.492	0.00377829
Area Control	0.66232
Area Mutagen 1	0.67776
Area Mutgaen 2	0.7738
Area Mutgaen 3	1.00772
Area Mutgaen 4	0.98268
Area Mutgaen 5	0.86224
Area Mutgaen 6	1.08852
Area Mutgaen 7	0.86244
Area Mutgaen 8	0.91928
Area Mutgaen 9	0.88696
Area Mutagen 10	1.03884
Area Mutagen 11	0.94664
Average/Area Control	305.095
Average/Area Mutagen 1	289.738
Average/Area Mutagen 2	230.749
Average/Area Mutagen 3	187.663
Average/Area Mutagen 4	191.394
Average/Area Mutagen 5	216.482
Average/Area Mutagen 6	154.493
Average/Area Mutagen 7	194.732
Average/Area Mutagen 8	182.944
Average/Area Mutagen 9	190.33
Average/Area Mutagen 10	166.708
Average/Area Mutagen 11	177.99	0.00357668
[truncated: 250 more columns]
