# Supplementary material for: The human, F-actin-based cytoskeleton as a mutagen sensor
Source: Cancer Cell Int. 2017 Dec 12;17:121. doi: 10.1186/s12935-017-0488-5 (PMC5727871; doi:10.1186/s12935-017-0488-5)
Supplement: Supplementary file 10 — Additional file 10. Perimeter area ratios. [file 12935_2017_488_MOESM10_ESM.xlsx]

## Sheet: Area
	Control-0	Mutagen 1	Mutagen 2	Mutagen 3	Mutagen 4	Mutagen 5	Mutagen 6	Mutagen 7	Mutagen 8	Mutagen 9	Mutagen 10	Mutagen 11
Picture 1	0.587	0.574	0.293	1.783	2.709	0.792	0.742	0.661	1.035	0.602	1.145	1.699
	0.556	0.56	1.005	1.142	1.345	1.34	0.985	0.852	0.692	0.818	1.116	1.218
	0.695	0.648	0.696	0.935	0.753	1.727	1.333	1.211	0.82	0.859	0.292	1.64
	0.665	0.554	0.861	1	0.808	0.777	1.128	1.482	0.865	0.756	1.176	0.564
	0.983	0.675	0.762	0.832	1.595	0.841	0.734	0.463	0.711	0.834	0.799	0.777
Picture 2	0.364	0.748	0.944	1.599	1.122	1.342	1.317	0.782	0.913	0.899	2.389	0.759
	0.573	0.553	1.345	1.794	0.715	0.712	1.396	1.159	0.553	0.762	0.726	0.79
	0.686	0.526	0.879	0.634	0.774	0.463	1.279	0.774	0.584	2.874	0.826	0.661
	0.736	0.604	1.484	0.854	0.732	1.495	1.666	0.488	0.967	0.89	0.304	0.563
	0.494	0.846	1.197	1.244	0.863	0.511	2.2	0.766	0.824	0.918	1.333	0.853
Picture 3	0.482	0.508	0.946	0.734	1.037	0.79	0.448	1.132	1.39	0.597	0.951	0.99
	0.608	0.904	0.666	1.876	2.059	0.833	0.812	0.859	0.748	0.732	0.888	0.748
	0.649	0.479	0.625	0.879	0.773	1.034	0.863	0.897	0.722	0.5	1.236	0.91
	0.579	0.732	0.534	1.22	0.919	0.533	0.973	0.42	0.769	0.863	1.742	0.545
	0.427	0.652	0.534	0.57	1.152	0.461	0.513	0.625	0.813	0.875	0.692	1.046
Picture 4	0.687	1.79	0.713	0.418	0.895	0.331	2.692	1.43	0.675	0.829	0.797	1.909
	1.33	0.474	0.984	0.314	0.671	1.008	0.875	0.768	0.751	0.421	1.141	1.294
	0.591	0.429	0.799	0.996	0.615	1.398	1.661	0.896	0.989	0.606	0.635	0.534
	0.866	0.917	0.751	0.9	0.615	0.308	0.843	1.014	1.38	0.726	1.726	0.852
	1.475	0.619	0.671	0.938	0.368	0.661	0.888	1.063	0.988	2.281	1.049	1.037
Picture 5	0.392	0.641	0.527	1.139	0.557	0.942	1.179	1.174	0.864	0.54	1.614	1.411
	0.476	0.507	0.527	0.398	0.96	0.486	0.678	0.834	1.14	1.121	0.961	1.054
	0.553	0.858	0.689	1.154	0.481	1.354	0.926	0.551	0.879	0.639	1.065	0.59
	0.561	0.541	0.39	0.804	0.653	0.767	0.675	0.585	0.968	0.526	0.389	0.611
	0.543	0.605	0.523	1.036	1.396	0.65	0.407	0.675	1.942	0.706	0.979	0.611
					
	Control	Mutagen 1	Mutagen 2	Mutagen 3	Mutagen 4	Mutagen 5	Mutagen 6	Mutagen 7	Mutagen 8	Mutagen 9	Mutagen 10	Mutagen 11
Picture 1	0.6972	0.6022	0.7234	1.1384	1.442	1.0954	0.9844	0.9338	0.8246	0.7738	0.9056	1.1796
Picture 2	0.5706	0.6554	1.1698	1.225	0.8412	0.9046	1.5716	0.7938	0.7682	1.2686	1.1156	0.7252
Picture 3	0.549	0.655	0.661	1.0558	1.188	0.7302	0.7218	0.7866	0.8884	0.7134	1.1018	0.8478
Picture 4	0.9898	0.8458	0.7836	0.7132	0.6328	0.7412	1.3918	1.0342	0.9566	0.9726	1.0696	1.1252
Picture 5	0.505	0.6304	0.5312	0.9062	0.8094	0.8398	0.773	0.7638	1.1586	0.7064	1.0016	0.8554
					
	Control	Mutagen 1	Mutagen 2	Mutagen 3	Mutagen 4	Mutagen 5	Mutagen 6	Mutagen 7	Mutagen 8	Mutagen 9	Mutagen 10	Mutagen 11
Average for whole well	0.66232	0.67776	0.7738	1.00772	0.98268	0.86224	1.08852	0.86244	0.91928	0.88696	1.03884	0.94664
					
	Control	Mutagen 1	Mutagen 2	Mutagen 3	Mutagen 4	Mutagen 5	Mutagen 6	Mutagen 7	Mutagen 8	Mutagen 9	Mutagen 10	Mutagen 11
		0.398214	0.224412	0.049509	0.0859389	0.0822989	0.0226214	0.00352479	0.0454462	0.072415	0.00906498	0.00576263
	P-value
							

## Sheet: Perimeter
	Control	Mutagen 1	Mutagen 2	Mutagen 3	Mutagen 4	Mutagen 5	Mutagen 6	Mutagen 7	Mutagen 8	Mutagen 9	Mutagen 10	Mutagen 11
Picture 1	4.5008	4.8846	5.0262	5.5174	6.1046	5.3852	5.6978	5.3554	6.8332	5.1672	5.9372	5.264
Picture 2	6.8404	6.4152	5.2028	5.152	4.4684	4.3566	7.1918	6.1178	6.5426	6.3146	5.5732	6.1312
Picture 3	4.8338	4.426	6.3064	7.1534	5.9228	5.233	5.4952	5.4302	5.7316	5.2598	6.1698	5.7804
Picture 4	5.3936	5.9528	6.3866	6.9854	5.4274	6.488	8.6308	5.1624	5.667	7.432	6.932	5.0592
Picture 5	5.9726	5.9066	4.5186	6.385	6.8466	6.9942	5.5618	5.1224	5.4674	5.4206	5.4526	5.9322
					
	Control	Mutagen 1	Mutagen 2	Mutagen 3	Mutagen 4	Mutagen 5	Mutagen 6	Mutagen 7	Mutagen 8	Mutagen 9	Mutagen 10	Mutagen 11
Average cell perimeter in each well	5.50824	5.51704	5.48812	6.23864	5.75396	5.6914	6.51548	5.43764	6.04836	5.91884	6.01296	5.6334
					
	Control	Mutagen 1	Mutagen 2	Mutagen 3	Mutagen 4	Mutagen 5	Mutagen 6	Mutagen 7	Mutagen 8	Mutagen 9	Mutagen 10	Mutagen 11
P-Value		0.48362	0.488237	0.172237	0.371933	0.400157	0.0884579	0.423592	0.174729	0.218206	0.218041	0.356788
					

## Sheet: NNK Summary
Average Cell area in each well	Control	Mutagen 1	Mutagen 2	Mutagen 3	Mutagen 4	Mutagen 5	Mutagen 6	Mutagen 7	Mutagen 8	Mutagen 9	Mutagen 10	Mutagen 11
	0.66232	0.67776	0.7738	1.00772	0.98268	0.86224	1.08852	0.86244	0.91928	0.88696	1.03884	0.94664
	Control	Mutagen 1	Mutagen 2	Mutagen 3	Mutagen 4	Mutagen 5	Mutagen 6	Mutagen 7	Mutagen 8	Mutagen 9	Mutagen 10	Mutagen 11
Average cell perimeter in each well	5.50824	5.51704	5.48812	6.23864	5.75396	5.6914	6.51548	5.43764	6.04836	5.91884	6.01296	5.6334
						
Perimeter/Area Control-0			8.50556
Perimeter/Area Well-1			8.31179
Perimeter/Area Well-2			7.09243
Perimeter/Area Well-3			6.19085
Perimeter/Area Well-4			5.85538
Perimeter/Area Well-5			6.60071
Perimeter/Area Well-6			5.98563
Perimeter/Area Well-7			6.30495
Perimeter/Area Well-8			6.57945
Perimeter/Area Well-9			6.67318
Perimeter/Area Well-10			5.78815
Perimeter/Area Well-11			5.95094
						
