# Supplementary material for: The human, F-actin-based cytoskeleton as a mutagen sensor
Source: Cancer Cell Int. 2017 Dec 12;17:121. doi: 10.1186/s12935-017-0488-5 (PMC5727871; doi:10.1186/s12935-017-0488-5)
Supplement: Supplementary file 11 — Additional file 11. Smoking LUAD. [file 12935_2017_488_MOESM11_ESM.xlsx]

## Sheet: actin 5-6-2015
									Normalized medians for rhodamine detection by flow cytometry.
									Experiment 1
									mock	5.17495
									0.125 ug	3.14548
									0.5 ug	3.55881
									1 ug	1.9792
									Experiment 2
									mock	1.15306
									0.125 ug	0.786059
									0.5 ug	0.63299
									1 ug	0.0817218
